# Supplementary material for: Comprehensive lung microbial gene and genome catalogs assist the mechanism survey of Mesomycoplasma hyopneumoniae strains causing pig lung lesions
Source: Imeta. 2024 Dec 26;3(6):e258. doi: 10.1002/imt2.258 (PMC11683470; doi:10.1002/imt2.258)
Supplement: Supplementary file 2 — Table S1. The information of 744 metagenomic sequencing samples. Table S2. Information summary of the samples used in this study. Table S3. Relative abundance of the bacterial species whose abundances were ranked in the top ten in the background controls and its prevalence and average abundance in tested samples. Table S4. Relative abundance of the bacterial species whose abundances were ranked in the top ten in the background controls and its distribution and abundance in tested samples. Table S5. The number and percentage of genes in the PRGC90 annotated to each functional item. Table S6. Summary of 356 metagenome‐assembled genomes (MAGs). Table S7. Statistics of virulence factor categories identified in the PRGC90. Table S8. Host bacteria of virulence factor genes (VFGs) and the numbers of VFGs they carried. Table S9. Host bacteria of virulence factor types at the species level. Table S10. Summary of 291 Mesomycoplasma hyopneumoniae genomes. Table S11. Differentially expressed genes (DEGs) between MAG_47_like and 168L strains after infecting pig bronchial epithelial cells (24 hpi). Table S12. Differentially expressed genes (DEGs) between infected and uninfected bronchial epithelial cells at 24 hpi. Table S13. Go terms and KEGG pathways enriched by differentially expressed genes (DEGs) between infected and uninfected bronchial epithelial cells (BECs) (only 500 up‐regulated and 500 down‐regulated genes are shown). [file IMT2-3-e258-s002.xlsx]

## Sheet: S1
Table S1 The information of 744 metagenomic sequencing samples.
Sample ID	Sex	Site	Population	Group of Lung-lesions
5801	M	Lung	F7 of the mosaic population	MLL
5805	M	Lung	F7 of the mosaic population	MLL
5803	M	Lung	F7 of the mosaic population	SVLL
5807	M	Lung	F7 of the mosaic population	SLL
5809	M	Lung	F7 of the mosaic population	MLL
5800	F	Lung	F7 of the mosaic population	SVLL
5806	F	Lung	F7 of the mosaic population	HL
5802	F	Lung	F7 of the mosaic population	SLL
5804	F	Lung	F7 of the mosaic population	HL
5811	M	Lung	F7 of the mosaic population	MLL
5813	M	Lung	F7 of the mosaic population	MLL
5815	M	Lung	F7 of the mosaic population	MLL
5808	F	Lung	F7 of the mosaic population	MLL
5810	F	Lung	F7 of the mosaic population	SLL
5859	M	Lung	F7 of the mosaic population	SVLL
5825	M	Lung	F7 of the mosaic population	SLL
5823	M	Lung	F7 of the mosaic population	MLL
5821	M	Lung	F7 of the mosaic population	SLL
5829	M	Lung	F7 of the mosaic population	MLL
5857	M	Lung	F7 of the mosaic population	MLL
5855	M	Lung	F7 of the mosaic population	SLL
5812	F	Lung	F7 of the mosaic population	MLL
5834	F	Lung	F7 of the mosaic population	SVLL
5843	M	Lung	F7 of the mosaic population	HL
5847	M	Lung	F7 of the mosaic population	MLL
5835	M	Lung	F7 of the mosaic population	SLL
5839	M	Lung	F7 of the mosaic population	HL
5851	M	Lung	F7 of the mosaic population	SLL
5845	M	Lung	F7 of the mosaic population	SLL
5841	M	Lung	F7 of the mosaic population	HL
5833	M	Lung	F7 of the mosaic population	SLL
5863	M	Lung	F7 of the mosaic population	SLL
5824	F	Lung	F7 of the mosaic population	SLL
5822	F	Lung	F7 of the mosaic population	SLL
5830	F	Lung	F7 of the mosaic population	SVLL
5828	F	Lung	F7 of the mosaic population	SVLL
5816	F	Lung	F7 of the mosaic population	SLL
5820	F	Lung	F7 of the mosaic population	MLL
5826	F	Lung	F7 of the mosaic population	SLL
5814	F	Lung	F7 of the mosaic population	SLL
5836	F	Lung	F7 of the mosaic population	HL
5838	F	Lung	F7 of the mosaic population	HL
5840	F	Lung	F7 of the mosaic population	HL
5871	M	Lung	F7 of the mosaic population	MLL
5865	M	Lung	F7 of the mosaic population	MLL
5846	F	Lung	F7 of the mosaic population	SLL
5850	F	Lung	F7 of the mosaic population	SLL
5875	M	Lung	F7 of the mosaic population	SLL
5858	F	Lung	F7 of the mosaic population	SLL
5852	F	Lung	F7 of the mosaic population	MLL
5887	M	Lung	F7 of the mosaic population	HL
5891	M	Lung	F7 of the mosaic population	MLL
5877	M	Lung	F7 of the mosaic population	MLL
5868	F	Lung	F7 of the mosaic population	MLL
5866	F	Lung	F7 of the mosaic population	SLL
5929	M	Lung	F7 of the mosaic population	SLL
5902	F	Lung	F7 of the mosaic population	MLL
5941	M	Lung	F7 of the mosaic population	SVLL
5898	F	Lung	F7 of the mosaic population	MLL
5900	F	Lung	F7 of the mosaic population	MLL
5937	M	Lung	F7 of the mosaic population	HL
5906	F	Lung	F7 of the mosaic population	MLL
5943	M	Lung	F7 of the mosaic population	MLL
5904	F	Lung	F7 of the mosaic population	HL
5945	M	Lung	F7 of the mosaic population	SVLL
5912	F	Lung	F7 of the mosaic population	HL
5953	M	Lung	F7 of the mosaic population	MLL
5931	M	Lung	F7 of the mosaic population	SLL
5933	M	Lung	F7 of the mosaic population	SLL
5951	M	Lung	F7 of the mosaic population	MLL
5935	M	Lung	F7 of the mosaic population	MLL
5939	M	Lung	F7 of the mosaic population	MLL
5920	F	Lung	F7 of the mosaic population	SVLL
5916	F	Lung	F7 of the mosaic population	MLL
5908	F	Lung	F7 of the mosaic population	MLL
5922	F	Lung	F7 of the mosaic population	MLL
5924	F	Lung	F7 of the mosaic population	SVLL
5910	F	Lung	F7 of the mosaic population	SLL
5926	F	Lung	F7 of the mosaic population	MLL
5918	F	Lung	F7 of the mosaic population	SLL
5874	F	Lung	F7 of the mosaic population	SVLL
5901	M	Lung	F7 of the mosaic population	SVLL
5897	M	Lung	F7 of the mosaic population	MLL
5899	M	Lung	F7 of the mosaic population	MLL
5895	M	Lung	F7 of the mosaic population	MLL
5905	M	Lung	F7 of the mosaic population	MLL
5903	M	Lung	F7 of the mosaic population	MLL
5907	M	Lung	F7 of the mosaic population	SVLL
5915	M	Lung	F7 of the mosaic population	SLL
5917	M	Lung	F7 of the mosaic population	HL
5911	M	Lung	F7 of the mosaic population	MLL
5909	M	Lung	F7 of the mosaic population	SLL
5913	M	Lung	F7 of the mosaic population	HL
5876	F	Lung	F7 of the mosaic population	MLL
5880	F	Lung	F7 of the mosaic population	SLL
5896	F	Lung	F7 of the mosaic population	MLL
5894	F	Lung	F7 of the mosaic population	MLL
5882	F	Lung	F7 of the mosaic population	SVLL
5892	F	Lung	F7 of the mosaic population	MLL
5878	F	Lung	F7 of the mosaic population	MLL
5888	F	Lung	F7 of the mosaic population	SLL
5886	F	Lung	F7 of the mosaic population	MLL
5890	F	Lung	F7 of the mosaic population	SLL
5884	F	Lung	F7 of the mosaic population	MLL
5927	M	Lung	F7 of the mosaic population	SVLL
5919	M	Lung	F7 of the mosaic population	HL
6005	M	Lung	F7 of the mosaic population	MLL
5964	F	Lung	F7 of the mosaic population	SLL
5981	M	Lung	F7 of the mosaic population	SLL
5954	F	Lung	F7 of the mosaic population	SVLL
5991	M	Lung	F7 of the mosaic population	SLL
5956	F	Lung	F7 of the mosaic population	HL
5985	M	Lung	F7 of the mosaic population	MLL
5950	F	Lung	F7 of the mosaic population	SVLL
5993	M	Lung	F7 of the mosaic population	SVLL
5970	F	Lung	F7 of the mosaic population	MLL
5983	M	Lung	F7 of the mosaic population	MLL
5987	M	Lung	F7 of the mosaic population	SLL
5972	F	Lung	F7 of the mosaic population	SLL
6013	M	Lung	F7 of the mosaic population	HL
5976	F	Lung	F7 of the mosaic population	SVLL
5989	M	Lung	F7 of the mosaic population	SVLL
5974	F	Lung	F7 of the mosaic population	MLL
5969	M	Lung	F7 of the mosaic population	SVLL
5971	M	Lung	F7 of the mosaic population	SLL
5955	M	Lung	F7 of the mosaic population	MLL
5977	M	Lung	F7 of the mosaic population	SVLL
5973	M	Lung	F7 of the mosaic population	SLL
5959	M	Lung	F7 of the mosaic population	SVLL
5963	M	Lung	F7 of the mosaic population	SVLL
5965	M	Lung	F7 of the mosaic population	SVLL
5960	F	Lung	F7 of the mosaic population	HL
5948	F	Lung	F7 of the mosaic population	SVLL
5934	F	Lung	F7 of the mosaic population	SLL
5940	F	Lung	F7 of the mosaic population	MLL
5946	F	Lung	F7 of the mosaic population	MLL
5944	F	Lung	F7 of the mosaic population	HL
5936	F	Lung	F7 of the mosaic population	MLL
5938	F	Lung	F7 of the mosaic population	MLL
6001	M	Lung	F7 of the mosaic population	SVLL
5962	F	Lung	F7 of the mosaic population	MLL
6011	M	Lung	F7 of the mosaic population	SVLL
6009	M	Lung	F7 of the mosaic population	SLL
6017	M	Lung	F7 of the mosaic population	MLL
6007	M	Lung	F7 of the mosaic population	MLL
5995	M	Lung	F7 of the mosaic population	MLL
6045	M	Lung	F7 of the mosaic population	MLL
6008	F	Lung	F7 of the mosaic population	MLL
6039	M	Lung	F7 of the mosaic population	MLL
6000	F	Lung	F7 of the mosaic population	SLL
6041	M	Lung	F7 of the mosaic population	SVLL
6004	F	Lung	F7 of the mosaic population	MLL
6051	M	Lung	F7 of the mosaic population	MLL
6006	F	Lung	F7 of the mosaic population	SLL
6049	M	Lung	F7 of the mosaic population	MLL
6002	F	Lung	F7 of the mosaic population	HL
6057	M	Lung	F7 of the mosaic population	SVLL
6014	F	Lung	F7 of the mosaic population	SLL
6061	M	Lung	F7 of the mosaic population	MLL
6055	M	Lung	F7 of the mosaic population	MLL
6053	M	Lung	F7 of the mosaic population	SLL
6016	F	Lung	F7 of the mosaic population	MLL
6020	F	Lung	F7 of the mosaic population	SVLL
6024	F	Lung	F7 of the mosaic population	SVLL
6022	F	Lung	F7 of the mosaic population	SLL
6025	M	Lung	F7 of the mosaic population	SLL
6027	M	Lung	F7 of the mosaic population	SLL
6029	M	Lung	F7 of the mosaic population	SLL
6019	M	Lung	F7 of the mosaic population	SLL
5994	F	Lung	F7 of the mosaic population	MLL
5990	F	Lung	F7 of the mosaic population	SLL
5988	F	Lung	F7 of the mosaic population	SLL
5986	F	Lung	F7 of the mosaic population	SVLL
6103	M	Lung	F7 of the mosaic population	SLL
6046	F	Lung	F7 of the mosaic population	SLL
6048	F	Lung	F7 of the mosaic population	MLL
6107	M	Lung	F7 of the mosaic population	HL
6044	F	Lung	F7 of the mosaic population	SLL
6081	M	Lung	F7 of the mosaic population	MLL
6050	F	Lung	F7 of the mosaic population	MLL
6115	M	Lung	F7 of the mosaic population	SLL
6070	F	Lung	F7 of the mosaic population	HL
6117	M	Lung	F7 of the mosaic population	SLL
6068	F	Lung	F7 of the mosaic population	HL
6119	M	Lung	F7 of the mosaic population	HL
6052	F	Lung	F7 of the mosaic population	MLL
6056	F	Lung	F7 of the mosaic population	SLL
6062	F	Lung	F7 of the mosaic population	HL
6058	F	Lung	F7 of the mosaic population	SLL
6060	F	Lung	F7 of the mosaic population	SLL
6066	F	Lung	F7 of the mosaic population	SLL
6064	F	Lung	F7 of the mosaic population	HL
6073	M	Lung	F7 of the mosaic population	SVLL
6071	M	Lung	F7 of the mosaic population	MLL
6065	M	Lung	F7 of the mosaic population	SLL
6030	F	Lung	F7 of the mosaic population	SLL
6101	M	Lung	F7 of the mosaic population	SVLL
6087	M	Lung	F7 of the mosaic population	MLL
6093	M	Lung	F7 of the mosaic population	SVLL
6089	M	Lung	F7 of the mosaic population	SVLL
6040	F	Lung	F7 of the mosaic population	SLL
6135	M	Lung	F7 of the mosaic population	SLL
6096	F	Lung	F7 of the mosaic population	SVLL
6175	M	Lung	F7 of the mosaic population	SVLL
6110	F	Lung	F7 of the mosaic population	SVLL
6167	M	Lung	F7 of the mosaic population	SVLL
6114	F	Lung	F7 of the mosaic population	SLL
6179	M	Lung	F7 of the mosaic population	SVLL
6078	F	Lung	F7 of the mosaic population	MLL
6193	M	Lung	F7 of the mosaic population	MLL
6082	F	Lung	F7 of the mosaic population	MLL
6187	M	Lung	F7 of the mosaic population	SLL
6090	F	Lung	F7 of the mosaic population	SVLL
6185	M	Lung	F7 of the mosaic population	SVLL
6191	M	Lung	F7 of the mosaic population	SVLL
6127	M	Lung	F7 of the mosaic population	SLL
6125	M	Lung	F7 of the mosaic population	MLL
6129	M	Lung	F7 of the mosaic population	SVLL
6131	M	Lung	F7 of the mosaic population	SVLL
6086	F	Lung	F7 of the mosaic population	MLL
6084	F	Lung	F7 of the mosaic population	MLL
6143	M	Lung	F7 of the mosaic population	MLL
6149	M	Lung	F7 of the mosaic population	SLL
6137	M	Lung	F7 of the mosaic population	SVLL
6141	M	Lung	F7 of the mosaic population	SVLL
6147	M	Lung	F7 of the mosaic population	MLL
6227	M	Lung	F7 of the mosaic population	SVLL
6134	F	Lung	F7 of the mosaic population	MLL
6235	M	Lung	F7 of the mosaic population	SVLL
6140	F	Lung	F7 of the mosaic population	SVLL
6245	M	Lung	F7 of the mosaic population	MLL
6146	F	Lung	F7 of the mosaic population	SVLL
6239	M	Lung	F7 of the mosaic population	SVLL
6136	F	Lung	F7 of the mosaic population	MLL
6249	M	Lung	F7 of the mosaic population	MLL
6144	F	Lung	F7 of the mosaic population	SVLL
6241	M	Lung	F7 of the mosaic population	MLL
6128	F	Lung	F7 of the mosaic population	MLL
6233	M	Lung	F7 of the mosaic population	MLL
6148	F	Lung	F7 of the mosaic population	MLL
6253	M	Lung	F7 of the mosaic population	MLL
6265	M	Lung	F7 of the mosaic population	SVLL
6267	M	Lung	F7 of the mosaic population	SLL
6259	M	Lung	F7 of the mosaic population	MLL
6263	M	Lung	F7 of the mosaic population	MLL
6162	F	Lung	F7 of the mosaic population	MLL
6158	F	Lung	F7 of the mosaic population	MLL
6150	F	Lung	F7 of the mosaic population	SVLL
6170	F	Lung	F7 of the mosaic population	SLL
6166	F	Lung	F7 of the mosaic population	SVLL
6273	M	Lung	F7 of the mosaic population	SVLL
6275	M	Lung	F7 of the mosaic population	SVLL
6269	M	Lung	F7 of the mosaic population	SLL
6277	M	Lung	F7 of the mosaic population	SVLL
6283	M	Lung	F7 of the mosaic population	SVLL
6281	M	Lung	F7 of the mosaic population	MLL
6168	F	Lung	F7 of the mosaic population	SLL
6207	M	Lung	F7 of the mosaic population	MLL
6203	M	Lung	F7 of the mosaic population	SVLL
6197	M	Lung	F7 of the mosaic population	MLL
6211	M	Lung	F7 of the mosaic population	MLL
6219	M	Lung	F7 of the mosaic population	MLL
6247	M	Lung	F7 of the mosaic population	SVLL
6229	M	Lung	F7 of the mosaic population	MLL
6225	M	Lung	F7 of the mosaic population	SLL
6231	M	Lung	F7 of the mosaic population	MLL
6251	M	Lung	F7 of the mosaic population	MLL
6345	M	Lung	F7 of the mosaic population	HL
6204	F	Lung	F7 of the mosaic population	MLL
6353	M	Lung	F7 of the mosaic population	HL
6222	F	Lung	F7 of the mosaic population	MLL
6349	M	Lung	F7 of the mosaic population	MLL
6220	F	Lung	F7 of the mosaic population	MLL
6355	M	Lung	F7 of the mosaic population	SVLL
6206	F	Lung	F7 of the mosaic population	SLL
6341	M	Lung	F7 of the mosaic population	SLL
6210	F	Lung	F7 of the mosaic population	SVLL
6351	M	Lung	F7 of the mosaic population	SVLL
6228	F	Lung	F7 of the mosaic population	SVLL
6347	M	Lung	F7 of the mosaic population	MLL
6230	F	Lung	F7 of the mosaic population	MLL
6226	F	Lung	F7 of the mosaic population	MLL
6232	F	Lung	F7 of the mosaic population	SVLL
6182	F	Lung	F7 of the mosaic population	MLL
6291	M	Lung	F7 of the mosaic population	MLL
6293	M	Lung	F7 of the mosaic population	SLL
6295	M	Lung	F7 of the mosaic population	SLL
6188	F	Lung	F7 of the mosaic population	SLL
6186	F	Lung	F7 of the mosaic population	SVLL
6301	M	Lung	F7 of the mosaic population	SVLL
6303	M	Lung	F7 of the mosaic population	SLL
6297	M	Lung	F7 of the mosaic population	SVLL
6299	M	Lung	F7 of the mosaic population	HL
6184	F	Lung	F7 of the mosaic population	MLL
6311	M	Lung	F7 of the mosaic population	MLL
6319	M	Lung	F7 of the mosaic population	SLL
6192	F	Lung	F7 of the mosaic population	MLL
6325	M	Lung	F7 of the mosaic population	SVLL
6357	M	Lung	F7 of the mosaic population	HL
6240	F	Lung	F7 of the mosaic population	SLL
6365	M	Lung	F7 of the mosaic population	SLL
6363	M	Lung	F7 of the mosaic population	SLL
6262	F	Lung	F7 of the mosaic population	HL
6385	M	Lung	F7 of the mosaic population	SLL
6256	F	Lung	F7 of the mosaic population	SLL
6389	M	Lung	F7 of the mosaic population	SLL
6254	F	Lung	F7 of the mosaic population	MLL
6375	M	Lung	F7 of the mosaic population	SLL
6272	F	Lung	F7 of the mosaic population	SLL
6397	M	Lung	F7 of the mosaic population	SLL
6292	F	Lung	F7 of the mosaic population	SLL
6407	M	Lung	F7 of the mosaic population	HL
6294	F	Lung	F7 of the mosaic population	SVLL
6409	M	Lung	F7 of the mosaic population	SLL
6322	F	Lung	F7 of the mosaic population	MLL
6403	M	Lung	F7 of the mosaic population	HL
6405	M	Lung	F7 of the mosaic population	MLL
6332	F	Lung	F7 of the mosaic population	MLL
6421	M	Lung	F7 of the mosaic population	SLL
6350	F	Lung	F7 of the mosaic population	HL
6425	M	Lung	F7 of the mosaic population	MLL
6435	M	Lung	F7 of the mosaic population	MLL
6352	F	Lung	F7 of the mosaic population	SLL
6437	M	Lung	F7 of the mosaic population	SVLL
6340	F	Lung	F7 of the mosaic population	MLL
6475	M	Lung	F7 of the mosaic population	SVLL
6330	F	Lung	F7 of the mosaic population	SLL
6479	M	Lung	F7 of the mosaic population	SLL
6328	F	Lung	F7 of the mosaic population	SLL
6463	M	Lung	F7 of the mosaic population	SVLL
6358	F	Lung	F7 of the mosaic population	HL
6465	M	Lung	F7 of the mosaic population	HL
6477	M	Lung	F7 of the mosaic population	MLL
6471	M	Lung	F7 of the mosaic population	SLL
6469	M	Lung	F7 of the mosaic population	SLL
6380	F	Lung	F7 of the mosaic population	MLL
6505	M	Lung	F7 of the mosaic population	MLL
6499	M	Lung	F7 of the mosaic population	SLL
6497	M	Lung	F7 of the mosaic population	HL
6412	F	Lung	F7 of the mosaic population	MLL
6434	F	Lung	F7 of the mosaic population	MLL
6408	F	Lung	F7 of the mosaic population	MLL
6438	F	Lung	F7 of the mosaic population	SLL
6549	M	Lung	F7 of the mosaic population	SLL
6464	F	Lung	F7 of the mosaic population	SLL
6553	M	Lung	F7 of the mosaic population	SVLL
6462	F	Lung	F7 of the mosaic population	MLL
6569	M	Lung	F7 of the mosaic population	SLL
6458	F	Lung	F7 of the mosaic population	SLL
6567	M	Lung	F7 of the mosaic population	SLL
6460	F	Lung	F7 of the mosaic population	MLL
6577	M	Lung	F7 of the mosaic population	MLL
6573	M	Lung	F7 of the mosaic population	SVLL
6581	M	Lung	F7 of the mosaic population	SVLL
6575	M	Lung	F7 of the mosaic population	MLL
6613	M	Lung	F7 of the mosaic population	MLL
6490	F	Lung	F7 of the mosaic population	SVLL
6506	F	Lung	F7 of the mosaic population	MLL
6510	F	Lung	F7 of the mosaic population	HL
6512	F	Lung	F7 of the mosaic population	MLL
6647	M	Lung	F7 of the mosaic population	SLL
6524	F	Lung	F7 of the mosaic population	HL
6526	F	Lung	F7 of the mosaic population	MLL
6651	M	Lung	F7 of the mosaic population	MLL
6466	F	Lung	F7 of the mosaic population	SVLL
6468	F	Lung	F7 of the mosaic population	MLL
6474	F	Lung	F7 of the mosaic population	SLL
6484	F	Lung	F7 of the mosaic population	SLL
6486	F	Lung	F7 of the mosaic population	HL
6603	M	Lung	F7 of the mosaic population	SLL
6607	M	Lung	F7 of the mosaic population	MLL
6609	M	Lung	F7 of the mosaic population	SLL
6693	M	Lung	F7 of the mosaic population	SLL
6582	F	Lung	F7 of the mosaic population	SLL
6695	M	Lung	F7 of the mosaic population	MLL
6584	F	Lung	F7 of the mosaic population	SLL
6697	M	Lung	F7 of the mosaic population	SLL
6590	F	Lung	F7 of the mosaic population	MLL
6699	M	Lung	F7 of the mosaic population	SLL
6578	F	Lung	F7 of the mosaic population	SVLL
6713	M	Lung	F7 of the mosaic population	MLL
6576	F	Lung	F7 of the mosaic population	MLL
6705	M	Lung	F7 of the mosaic population	MLL
6574	F	Lung	F7 of the mosaic population	MLL
6711	M	Lung	F7 of the mosaic population	SLL
6572	F	Lung	F7 of the mosaic population	HL
6701	M	Lung	F7 of the mosaic population	SVLL
6540	F	Lung	F7 of the mosaic population	SLL
6542	F	Lung	F7 of the mosaic population	MLL
6544	F	Lung	F7 of the mosaic population	SVLL
6546	F	Lung	F7 of the mosaic population	MLL
6653	M	Lung	F7 of the mosaic population	MLL
6655	M	Lung	F7 of the mosaic population	SLL
6659	M	Lung	F7 of the mosaic population	SVLL
6661	M	Lung	F7 of the mosaic population	SVLL
6552	F	Lung	F7 of the mosaic population	MLL
6556	F	Lung	F7 of the mosaic population	MLL
6558	F	Lung	F7 of the mosaic population	SVLL
6663	M	Lung	F7 of the mosaic population	SVLL
6665	M	Lung	F7 of the mosaic population	MLL
6669	M	Lung	F7 of the mosaic population	SVLL
6671	M	Lung	F7 of the mosaic population	MLL
6675	M	Lung	F7 of the mosaic population	MLL
6679	M	Lung	F7 of the mosaic population	SLL
6683	M	Lung	F7 of the mosaic population	SLL
6685	M	Lung	F7 of the mosaic population	SVLL
6564	F	Lung	F7 of the mosaic population	MLL
6566	F	Lung	F7 of the mosaic population	SLL
6568	F	Lung	F7 of the mosaic population	SLL
6570	F	Lung	F7 of the mosaic population	SLL
6715	M	Lung	F7 of the mosaic population	SLL
6596	F	Lung	F7 of the mosaic population	HL
6717	M	Lung	F7 of the mosaic population	SLL
6598	F	Lung	F7 of the mosaic population	SVLL
6719	M	Lung	F7 of the mosaic population	SLL
6600	F	Lung	F7 of the mosaic population	SLL
6721	M	Lung	F7 of the mosaic population	SLL
6612	F	Lung	F7 of the mosaic population	SLL
6723	M	Lung	F7 of the mosaic population	SVLL
6614	F	Lung	F7 of the mosaic population	MLL
6729	M	Lung	F7 of the mosaic population	SLL
6592	F	Lung	F7 of the mosaic population	SLL
6634	F	Lung	F7 of the mosaic population	SLL
6638	F	Lung	F7 of the mosaic population	MLL
6743	M	Lung	F7 of the mosaic population	SLL
6745	M	Lung	F7 of the mosaic population	SLL
6751	M	Lung	F7 of the mosaic population	MLL
6753	M	Lung	F7 of the mosaic population	SLL
6755	M	Lung	F7 of the mosaic population	SLL
6757	M	Lung	F7 of the mosaic population	SLL
6759	M	Lung	F7 of the mosaic population	SLL
6620	F	Lung	F7 of the mosaic population	MLL
6761	M	Lung	F7 of the mosaic population	SLL
6763	M	Lung	F7 of the mosaic population	MLL
6781	M	Lung	F7 of the mosaic population	SLL
6783	M	Lung	F7 of the mosaic population	MLL
6789	M	Lung	F7 of the mosaic population	MLL
6791	M	Lung	F7 of the mosaic population	MLL
6793	M	Lung	F7 of the mosaic population	SLL
6795	M	Lung	F7 of the mosaic population	SVLL
6797	M	Lung	F7 of the mosaic population	SLL
6801	M	Lung	F7 of the mosaic population	SLL
6803	M	Lung	F7 of the mosaic population	SVLL
6731	M	Lung	F7 of the mosaic population	SVLL
6851	M	Lung	F7 of the mosaic population	MLL
6692	F	Lung	F7 of the mosaic population	SLL
6853	M	Lung	F7 of the mosaic population	SLL
6694	F	Lung	F7 of the mosaic population	SLL
6855	M	Lung	F7 of the mosaic population	HL
6857	F	Lung	F7 of the mosaic population	SLL
6698	M	Lung	F7 of the mosaic population	SLL
6859	F	Lung	F7 of the mosaic population	SLL
6696	M	Lung	F7 of the mosaic population	SLL
6702	F	Lung	F7 of the mosaic population	SLL
6861	M	Lung	F7 of the mosaic population	SLL
6704	F	Lung	F7 of the mosaic population	SLL
6710	F	Lung	F7 of the mosaic population	SLL
6714	F	Lung	F7 of the mosaic population	SLL
6716	F	Lung	F7 of the mosaic population	HL
6680	F	Lung	F7 of the mosaic population	SVLL
6682	F	Lung	F7 of the mosaic population	MLL
6690	F	Lung	F7 of the mosaic population	SLL
6863	M	Lung	F7 of the mosaic population	SLL
6867	M	Lung	F7 of the mosaic population	SLL
6869	M	Lung	F7 of the mosaic population	SLL
6875	M	Lung	F7 of the mosaic population	SLL
6805	M	Lung	F7 of the mosaic population	SVLL
6807	M	Lung	F7 of the mosaic population	MLL
6809	M	Lung	F7 of the mosaic population	SVLL
6811	M	Lung	F7 of the mosaic population	MLL
6815	M	Lung	F7 of the mosaic population	HL
6821	M	Lung	F7 of the mosaic population	SVLL
6825	M	Lung	F7 of the mosaic population	MLL
6827	M	Lung	F7 of the mosaic population	SVLL
6831	M	Lung	F7 of the mosaic population	MLL
6833	M	Lung	F7 of the mosaic population	SLL
6835	M	Lung	F7 of the mosaic population	SLL
6837	M	Lung	F7 of the mosaic population	SVLL
6841	M	Lung	F7 of the mosaic population	SLL
6843	M	Lung	F7 of the mosaic population	SLL
6845	M	Lung	F7 of the mosaic population	MLL
6847	M	Lung	F7 of the mosaic population	SVLL
6877	M	Lung	F7 of the mosaic population	MLL
6724	F	Lung	F7 of the mosaic population	SLL
6726	F	Lung	F7 of the mosaic population	SLL
6887	M	Lung	F7 of the mosaic population	SLL
6728	F	Lung	F7 of the mosaic population	SLL
6889	M	Lung	F7 of the mosaic population	MLL
6732	F	Lung	F7 of the mosaic population	MLL
6891	M	Lung	F7 of the mosaic population	SLL
6740	F	Lung	F7 of the mosaic population	MLL
6774	F	Lung	F7 of the mosaic population	MLL
6742	F	Lung	F7 of the mosaic population	SLL
6756	F	Lung	F7 of the mosaic population	SLL
6746	F	Lung	F7 of the mosaic population	SLL
6748	F	Lung	F7 of the mosaic population	SLL
6766	F	Lung	F7 of the mosaic population	SLL
6768	F	Lung	F7 of the mosaic population	SLL
6770	F	Lung	F7 of the mosaic population	SLL
6899	M	Lung	F7 of the mosaic population	MLL
6901	M	Lung	F7 of the mosaic population	MLL
6911	M	Lung	F7 of the mosaic population	SLL
6917	M	Lung	F7 of the mosaic population	SVLL
6895	M	Lung	F7 of the mosaic population	SLL
6893	M	Lung	F7 of the mosaic population	SLL
6907	M	Lung	F7 of the mosaic population	SVLL
6905	M	Lung	F7 of the mosaic population	SLL
6937	M	Lung	F7 of the mosaic population	MLL
6802	F	Lung	F7 of the mosaic population	SLL
6939	M	Lung	F7 of the mosaic population	SVLL
6798	F	Lung	F7 of the mosaic population	MLL
6945	M	Lung	F7 of the mosaic population	SLL
6808	F	Lung	F7 of the mosaic population	SLL
6955	M	Lung	F7 of the mosaic population	SLL
6951	M	Lung	F7 of the mosaic population	SLL
6820	F	Lung	F7 of the mosaic population	HL
6953	M	Lung	F7 of the mosaic population	SLL
6822	F	Lung	F7 of the mosaic population	MLL
6824	F	Lung	F7 of the mosaic population	MLL
6830	F	Lung	F7 of the mosaic population	SVLL
6832	F	Lung	F7 of the mosaic population	SVLL
6834	F	Lung	F7 of the mosaic population	MLL
6957	M	Lung	F7 of the mosaic population	SVLL
6979	M	Lung	F7 of the mosaic population	MLL
6967	M	Lung	F7 of the mosaic population	SLL
6977	M	Lung	F7 of the mosaic population	SVLL
6981	M	Lung	F7 of the mosaic population	HL
6973	M	Lung	F7 of the mosaic population	SLL
6971	M	Lung	F7 of the mosaic population	SLL
6975	M	Lung	F7 of the mosaic population	MLL
6983	M	Lung	F7 of the mosaic population	MLL
6985	M	Lung	F7 of the mosaic population	SVLL
6989	M	Lung	F7 of the mosaic population	MLL
6995	M	Lung	F7 of the mosaic population	SLL
7001	M	Lung	F7 of the mosaic population	SLL
7003	M	Lung	F7 of the mosaic population	HL
7005	M	Lung	F7 of the mosaic population	SLL
7009	M	Lung	F7 of the mosaic population	SLL
7011	M	Lung	F7 of the mosaic population	SVLL
6840	F	Lung	F7 of the mosaic population	HL
7033	M	Lung	F7 of the mosaic population	MLL
6842	F	Lung	F7 of the mosaic population	MLL
7017	M	Lung	F7 of the mosaic population	SLL
6844	F	Lung	F7 of the mosaic population	SLL
7019	M	Lung	F7 of the mosaic population	MLL
6846	F	Lung	F7 of the mosaic population	SVLL
7015	M	Lung	F7 of the mosaic population	SLL
6848	F	Lung	F7 of the mosaic population	SVLL
7023	M	Lung	F7 of the mosaic population	SLL
6852	F	Lung	F7 of the mosaic population	SLL
7027	M	Lung	F7 of the mosaic population	MLL
6850	F	Lung	F7 of the mosaic population	MLL
7021	M	Lung	F7 of the mosaic population	SLL
6854	F	Lung	F7 of the mosaic population	SLL
7025	M	Lung	F7 of the mosaic population	MLL
6860	F	Lung	F7 of the mosaic population	SVLL
7029	M	Lung	F7 of the mosaic population	MLL
6858	F	Lung	F7 of the mosaic population	SLL
7031	M	Lung	F7 of the mosaic population	SLL
6864	F	Lung	F7 of the mosaic population	HL
6868	F	Lung	F7 of the mosaic population	MLL
6870	F	Lung	F7 of the mosaic population	MLL
6872	F	Lung	F7 of the mosaic population	MLL
6874	F	Lung	F7 of the mosaic population	MLL
6878	F	Lung	F7 of the mosaic population	MLL
6880	F	Lung	F7 of the mosaic population	MLL
6882	F	Lung	F7 of the mosaic population	SLL
6890	F	Lung	F7 of the mosaic population	MLL
7035	M	Lung	F7 of the mosaic population	SVLL
7037	M	Lung	F7 of the mosaic population	MLL
7041	M	Lung	F7 of the mosaic population	MLL
7043	M	Lung	F7 of the mosaic population	MLL
7045	M	Lung	F7 of the mosaic population	MLL
7047	M	Lung	F7 of the mosaic population	HL
7049	M	Lung	F7 of the mosaic population	SVLL
7051	M	Lung	F7 of the mosaic population	MLL
7053	M	Lung	F7 of the mosaic population	SVLL
7055	M	Lung	F7 of the mosaic population	MLL
7057	M	Lung	F7 of the mosaic population	SVLL
7059	M	Lung	F7 of the mosaic population	SLL
7079	M	Lung	F7 of the mosaic population	SLL
7089	M	Lung	F7 of the mosaic population	SLL
6904	F	Lung	F7 of the mosaic population	SVLL
7087	M	Lung	F7 of the mosaic population	SLL
6960	F	Lung	F7 of the mosaic population	MLL
7093	M	Lung	F7 of the mosaic population	MLL
6898	F	Lung	F7 of the mosaic population	SLL
7083	M	Lung	F7 of the mosaic population	SLL
6910	F	Lung	F7 of the mosaic population	SVLL
7113	M	Lung	F7 of the mosaic population	SVLL
6902	F	Lung	F7 of the mosaic population	SLL
6912	F	Lung	F7 of the mosaic population	SLL
6916	F	Lung	F7 of the mosaic population	MLL
6924	F	Lung	F7 of the mosaic population	SVLL
6918	F	Lung	F7 of the mosaic population	SLL
6920	F	Lung	F7 of the mosaic population	MLL
6894	F	Lung	F7 of the mosaic population	SLL
6914	F	Lung	F7 of the mosaic population	SVLL
7077	F	Lung	F7 of the mosaic population	SLL
7067	M	Lung	F7 of the mosaic population	MLL
7069	M	Lung	F7 of the mosaic population	MLL
7071	M	Lung	F7 of the mosaic population	MLL
7075	M	Lung	F7 of the mosaic population	SVLL
7061	M	Lung	F7 of the mosaic population	SLL
7081	M	Lung	F7 of the mosaic population	MLL
7097	M	Lung	F7 of the mosaic population	MLL
7099	M	Lung	F7 of the mosaic population	MLL
7101	M	Lung	F7 of the mosaic population	SVLL
7103	M	Lung	F7 of the mosaic population	SVLL
7105	M	Lung	F7 of the mosaic population	MLL
7107	M	Lung	F7 of the mosaic population	SLL
7111	M	Lung	F7 of the mosaic population	SLL
6974	F	Lung	F7 of the mosaic population	MLL
5192	F	Lung	Erhualian	MLL
5298	F	Lung	Erhualian	MLL
5324	F	Lung	Erhualian	SLL
5392	F	Lung	Erhualian	HL
89544	M	Lung	Erhualian	MLL
89552	M	Lung	Erhualian	MLL
89566	M	Lung	Erhualian	MLL
89568	M	Lung	Erhualian	MLL
108781	M	Lung	Erhualian	MLL
1214	F	Lung	Berkshire × Licha line	MLL
2904	F	Lung	Berkshire × Licha line	HL
4008	F	Lung	Berkshire × Licha line	SLL
308806	F	Lung	Berkshire × Licha line	HL
335206	F	Lung	Berkshire × Licha line	HL
338608	F	Lung	Berkshire × Licha line	MLL
339806	F	Lung	Berkshire × Licha line	SLL
342406	F	Lung	Berkshire × Licha line	HL
343506	F	Lung	Berkshire × Licha line	HL
343712	F	Lung	Berkshire × Licha line	HL
344102	F	Lung	Berkshire × Licha line	MLL
344501	M	Lung	Berkshire × Licha line	SLL
345206	F	Lung	Berkshire × Licha line	SLL
347004	F	Lung	Berkshire × Licha line	SLL
347512	F	Lung	Berkshire × Licha line	SLL
350408	F	Lung	Berkshire × Licha line	HL
351906	F	Lung	Berkshire × Licha line	HL
352007	M	Lung	Berkshire × Licha line	SLL
354204	F	Lung	Berkshire × Licha line	MLL
354610	F	Lung	Berkshire × Licha line	SLL
360604	F	Lung	Berkshire × Licha line	SVLL
360702	F	Lung	Berkshire × Licha line	HL
363203	M	Lung	Berkshire × Licha line	MLL
363311	M	Lung	Berkshire × Licha line	MLL
364506	F	Lung	Berkshire × Licha line	MLL
380313	M	Lung	Berkshire × Licha line	HL
382109	M	Lung	Berkshire × Licha line	SLL
385604	F	Lung	Berkshire × Licha line	HL
ZZE1814	F	Lung	Tibetan	SVLL
ZZE1826	F	Lung	Tibetan	MLL
ZZE1851	F	Lung	Tibetan	SVLL
ZZE2811	F	Lung	Tibetan	MLL
ZZE2867	F	Lung	Tibetan	MLL
ZZE3831	F	Lung	Tibetan	MLL
ZZE3856	F	Lung	Tibetan	SVLL
ZZE3874	F	Lung	Tibetan	HL
ZZE4838	F	Lung	Tibetan	SVLL
ZZE4866	F	Lung	Tibetan	SVLL
ZZE4870	F	Lung	Tibetan	MLL
WB04lung	M	Lung	Wild Boar	SVLL
WB05lung	F	Lung	Wild Boar	SVLL
WB06lung	M	Lung	Wild Boar	SVLL
JXJJWB001	M	Lung	Wild Boar	NA
JXJJW_B002	M	Lung	Wild Boar	NA
JXJJW_B005	F	Lung	Wild Boar	NA
JXNCWB003	F	Lung	Wild Boar	NA
JXNCWB004	M	Lung	Wild Boar	NA
JXNCWB006	M	Lung	Wild Boar	NA
W6838	F	Trachea	F7 of the mosaic population	SVLL
W6840	F	Trachea	F7 of the mosaic population	HL
W6842	F	Trachea	F7 of the mosaic population	MLL
W6844	F	Trachea	F7 of the mosaic population	SLL
W6846	F	Trachea	F7 of the mosaic population	SVLL
W6848	F	Trachea	F7 of the mosaic population	SVLL
W6850	F	Trachea	F7 of the mosaic population	MLL
W6852	F	Trachea	F7 of the mosaic population	SLL
W6854	F	Trachea	F7 of the mosaic population	SLL
W6858	F	Trachea	F7 of the mosaic population	SLL
W6860	F	Trachea	F7 of the mosaic population	SVLL
W6864	F	Trachea	F7 of the mosaic population	HL
W6868	F	Trachea	F7 of the mosaic population	MLL
W6870	F	Trachea	F7 of the mosaic population	MLL
W6872	F	Trachea	F7 of the mosaic population	MLL
W6874	F	Trachea	F7 of the mosaic population	MLL
W6876	F	Trachea	F7 of the mosaic population	SLL
W6878	F	Trachea	F7 of the mosaic population	MLL
W6880	F	Trachea	F7 of the mosaic population	MLL
W6882	F	Trachea	F7 of the mosaic population	SLL
W6890	F	Trachea	F7 of the mosaic population	MLL
W6894	F	Trachea	F7 of the mosaic population	SLL
W6898	F	Trachea	F7 of the mosaic population	SLL
W6902	F	Trachea	F7 of the mosaic population	SLL
W6904	F	Trachea	F7 of the mosaic population	SVLL
W6910	F	Trachea	F7 of the mosaic population	SVLL
W6912	F	Trachea	F7 of the mosaic population	SLL
W6914	F	Trachea	F7 of the mosaic population	SVLL
W6918	F	Trachea	F7 of the mosaic population	SLL
W6920	F	Trachea	F7 of the mosaic population	MLL
W6932	F	Trachea	F7 of the mosaic population	SVLL
W6960	F	Trachea	F7 of the mosaic population	MLL
W7009	M	Trachea	F7 of the mosaic population	SLL
W7011	M	Trachea	F7 of the mosaic population	SVLL
W7015	M	Trachea	F7 of the mosaic population	SLL
W7017	M	Trachea	F7 of the mosaic population	SLL
W7019	M	Trachea	F7 of the mosaic population	MLL
W7021	M	Trachea	F7 of the mosaic population	SLL
W7025	M	Trachea	F7 of the mosaic population	MLL
W7027	M	Trachea	F7 of the mosaic population	MLL
W7029	M	Trachea	F7 of the mosaic population	MLL
W7031	M	Trachea	F7 of the mosaic population	SLL
W7033	M	Trachea	F7 of the mosaic population	MLL
W7035	M	Trachea	F7 of the mosaic population	SVLL
W7037	M	Trachea	F7 of the mosaic population	MLL
W7043	M	Trachea	F7 of the mosaic population	MLL
W7045	M	Trachea	F7 of the mosaic population	MLL
W7047	M	Trachea	F7 of the mosaic population	HL
W7049	M	Trachea	F7 of the mosaic population	SVLL
W7053	M	Trachea	F7 of the mosaic population	SVLL
W7055	M	Trachea	F7 of the mosaic population	MLL
W7057	M	Trachea	F7 of the mosaic population	SVLL
W7059	M	Trachea	F7 of the mosaic population	SLL
W7061	M	Trachea	F7 of the mosaic population	SLL
W7063	M	Trachea	F7 of the mosaic population	MLL
W7067	M	Trachea	F7 of the mosaic population	MLL
W7069	M	Trachea	F7 of the mosaic population	MLL
W7071	M	Trachea	F7 of the mosaic population	MLL
W7073	M	Trachea	F7 of the mosaic population	SLL
W7075	M	Trachea	F7 of the mosaic population	SVLL
W7077	F	Trachea	F7 of the mosaic population	SLL
W7079	M	Trachea	F7 of the mosaic population	SLL
W7081	M	Trachea	F7 of the mosaic population	MLL
W7083	M	Trachea	F7 of the mosaic population	SLL
W7087	M	Trachea	F7 of the mosaic population	SLL
W7089	M	Trachea	F7 of the mosaic population	SLL
W7093	M	Trachea	F7 of the mosaic population	MLL
W7097	M	Trachea	F7 of the mosaic population	MLL
W7099	M	Trachea	F7 of the mosaic population	MLL
W7101	M	Trachea	F7 of the mosaic population	SVLL
W7103	M	Trachea	F7 of the mosaic population	SVLL
W7105	M	Trachea	F7 of the mosaic population	MLL
W7111	M	Trachea	F7 of the mosaic population	SLL
W7113	M	Trachea	F7 of the mosaic population	SVLL

## Sheet: S2
Table S2 Information summary of the samples used in this study.
Population	Sample type	Age (Day)	Sex	Farm	Sample size
F7 pigs of a Mosaic population	BAL	240	Male:352	Nanchang	613
			Female:261
	Trachea-lavage	240	Male:41	Nanchang	74
			Female:33
Berkshire × Licha line	BAL	196-244	Male:6	Dingnan	28
			Female:22
Tibetan	BAL	adult	female	Nanchang	11
Erhualian	BAL	~60	Male:5	Changzhou	9
			Female:4
Wild Boar	BAL	adult	Male:5	NA	9
			Female:4
In total	744
BAL, bronchoalveolar lavage.

## Sheet: S3
Table S3 Relative abundance of the bacterial species whose abundances were ranked in the top ten in the background controls and its prevalence and average abundance in tested samples.
Taxa	PBS1	PBS2	PBS3	PBS4	PBS5	PBS6	PCR1	PCR2	PCR3	PCR4	PCR5	PCR6	Prevalence in tested samples	Average abundance in tested samples
Brevundimonas_diminuta	0.921	0.959	0.927	0.912	0.953	0.877	0.001	0.006	0	0.002	0.005	0.02	583/744	1.25e-06
Capsicum_baccatum	0.024	0.005	0.026	0.028	0.004	0.053	0.574	0.549	0.623	0.539	0.394	0.536	0/744	0
Delftia_tsuruhatensis	0.017	0.019	0.016	0.019	0.022	0.018	0	0	0	0	0	0	376/744	5.85e-07
Solanum_lycopersicum	0.006	0.001	0.004	0.008	0.001	0.008	0.11	0.172	0.147	0.126	0.277	0.127	0/744	0
Brevundimonas_sp.	0.009	0.008	0.008	0.007	0.008	0.009	0	0	0	0	0	0	507/744	1.38e-06
Theobroma_cacao	0.003	0.001	0.003	0.004	0.001	0.004	0.069	0.052	0.056	0.068	0.047	0.129	0/744	0
Nymphaea_colorata	0.004	0	0.002	0.004	0.001	0.007	0.056	0.015	0.064	0.057	0.092	0	0/744	0
Solanum_chilense	0.004	0	0.002	0.003	0	0.004	0.055	0.029	0.04	0.073	0.061	0.072	0/744	0
Cuscuta_campestris	0.002	0	0.003	0.002	0.001	0.002	0.05	0.067	0.008	0.058	0.094	0.04	0/744	0
Nicotiana_tabacum	0.002	0	0.003	0.003	0	0.003	0.037	0.028	0.031	0.036	0.029	0.075	0/744	0
Total relative abundance of ten species	0.993	0.994	0.994	0.99	0.991	0.984	0.952	0.918	0.969	0.96	1	1	NA	3.22e-06

## Sheet: S4
Table S4 Relative abundance of the bacterial species whose abundances were ranked in the top ten in the background controls and its distribution and abundance in tested samples
Taxa	Brevundimonas_diminuta	Capsicum_baccatum	Delftia_tsuruhatensis	Solanum_lycopersicum	Brevundimonas_sp.	Theobroma_cacao	Nymphaea_colorata	Solanum_chilense	Cuscuta_campestris	Nicotiana_tabacum	Total relative abundance of ten species
Control samples
PBS1	0.921174	0.0241474	0.0174756	0.00575076	0.0091213	0.00335168	0.00401358	0.00358893	0.00217502	0.0023219	0.99312
PBS2	0.958559	0.00509987	0.0187257	0.00108712	0.00805938	0.000713847	0.00040846	0.000430634	0.000417405	8.66e-05	0.993589
PBS3	0.926933	0.0256362	0.0160164	0.00442812	0.00793652	0.00284295	0.00238038	0.00212563	0.00308741	0.00268001	0.994066
PBS4	0.911631	0.027929	0.0189753	0.00820665	0.00735957	0.00393392	0.00409617	0.00306603	0.00239193	0.00269976	0.99029
PBS5	0.952705	0.00421318	0.0223113	0.00104994	0.00820251	0.000863695	0.000738323	0.000292544	0.000679042	0.000187937	0.991244
PBS6	0.876581	0.0525393	0.0177602	0.00811115	0.00887179	0.0042629	0.00682961	0.00350648	0.0023876	0.00289741	0.983747
PCR1	0.000618239	0.574177	0	0.109832	0	0.0693812	0.0560125	0.0545107	0.0504249	0.0373417	0.952298
PCR2	0.00640792	0.548708	0	0.171819	0	0.0524073	0.0146137	0.0289518	0.067202	0.027899	0.918009
PCR3	0	0.623396	0	0.147005	0	0.055701	0.0641165	0.0401126	0.00819007	0.0306011	0.969123
PCR4	0.00214921	0.539213	0	0.12571	0	0.0682659	0.0571079	0.072779	0.0583583	0.0363415	0.959924
PCR5	0.00520406	0.393746	0	0.277422	0	0.0470271	0.0921862	0.0608777	0.0942048	0.0293319	1
PCR6	0.0200313	0.535842	0	0.127243	0	0.129139	0	0.0724574	0.0401954	0.0750922	1
Tested samples
108781	4.58657e-07	NA	0	NA	0	NA	NA	NA	NA	NA	4.58657e-07
1214	0	NA	0	NA	0	NA	NA	NA	NA	NA	0
2904	5.34195e-07	NA	0	NA	2.49161e-07	NA	NA	NA	NA	NA	7.83356e-07
308806	0	NA	0	NA	0	NA	NA	NA	NA	NA	0
335206	6.15221e-07	NA	0	NA	0	NA	NA	NA	NA	NA	6.15221e-07
338608	7.21628e-07	NA	0	NA	3.65115e-07	NA	NA	NA	NA	NA	1.08674e-06
339806	7.44268e-07	NA	0	NA	5.27572e-07	NA	NA	NA	NA	NA	1.27184e-06
342406	5.33381e-07	NA	6.50927e-08	NA	2.64026e-07	NA	NA	NA	NA	NA	8.625e-07
343506	6.63956e-07	NA	0	NA	0	NA	NA	NA	NA	NA	6.63956e-07
343712	4.51455e-07	NA	0	NA	7.75133e-07	NA	NA	NA	NA	NA	1.22659e-06
344102	1.32101e-07	NA	0	NA	0	NA	NA	NA	NA	NA	1.32101e-07
344501	1.1702e-06	NA	0	NA	0	NA	NA	NA	NA	NA	1.1702e-06
345206	2.03809e-07	NA	3.52534e-08	NA	1.67729e-07	NA	NA	NA	NA	NA	4.06792e-07
347004	2.1927e-06	NA	0	NA	3.16869e-07	NA	NA	NA	NA	NA	2.50957e-06
347512	0	NA	0	NA	0	NA	NA	NA	NA	NA	0
350408	8.34045e-07	NA	3.95237e-07	NA	1.31845e-07	NA	NA	NA	NA	NA	1.36113e-06
351906	1.694e-07	NA	0	NA	0	NA	NA	NA	NA	NA	1.694e-07
352007	4.41759e-07	NA	3.55117e-07	NA	0	NA	NA	NA	NA	NA	7.96876e-07
354204	0	NA	0	NA	2.68487e-07	NA	NA	NA	NA	NA	2.68487e-07
354610	0	NA	0	NA	3.79999e-07	NA	NA	NA	NA	NA	3.79999e-07
360604	3.40196e-07	NA	1.00801e-07	NA	9.426e-08	NA	NA	NA	NA	NA	5.35257e-07
360702	1.23501e-06	NA	0	NA	6.65327e-07	NA	NA	NA	NA	NA	1.90034e-06
363203	0	NA	0	NA	4.33796e-07	NA	NA	NA	NA	NA	4.33796e-07
363311	6.03082e-07	NA	0	NA	1.76039e-07	NA	NA	NA	NA	NA	7.79121e-07
364506	4.58699e-07	NA	0	NA	9.63986e-08	NA	NA	NA	NA	NA	5.55098e-07
380313	4.17824e-06	NA	5.77718e-07	NA	1.46983e-06	NA	NA	NA	NA	NA	6.22579e-06
382109	1.37454e-07	NA	0	NA	0	NA	NA	NA	NA	NA	1.37454e-07
385604	3.12165e-05	NA	1.57755e-06	NA	1.31156e-05	NA	NA	NA	NA	NA	4.59096e-05
4008	0	NA	0	NA	7.12867e-07	NA	NA	NA	NA	NA	7.12867e-07
5192	0	NA	0	NA	3.9184e-07	NA	NA	NA	NA	NA	3.9184e-07
5298	0	NA	0	NA	0	NA	NA	NA	NA	NA	0
5324	5.4874e-07	NA	0	NA	0	NA	NA	NA	NA	NA	5.4874e-07
5392	5.39196e-07	NA	3.42262e-07	NA	1.70342e-06	NA	NA	NA	NA	NA	2.58488e-06
5800	1.36016e-06	NA	0	NA	2.55937e-06	NA	NA	NA	NA	NA	3.91953e-06
5801	2.30775e-07	NA	0	NA	2.31533e-07	NA	NA	NA	NA	NA	4.62308e-07
5802	5.222e-07	NA	0	NA	8.5615e-07	NA	NA	NA	NA	NA	1.37835e-06
5803	2.51918e-07	NA	0	NA	0	NA	NA	NA	NA	NA	2.51918e-07
5804	2.09234e-06	NA	0	NA	1.25082e-06	NA	NA	NA	NA	NA	3.34316e-06
5805	1.28094e-06	NA	0	NA	8.89164e-07	NA	NA	NA	NA	NA	2.1701e-06
5806	1.11646e-06	NA	0	NA	4.05527e-07	NA	NA	NA	NA	NA	1.52199e-06
5807	4.75855e-07	NA	0	NA	0	NA	NA	NA	NA	NA	4.75855e-07
5808	0	NA	3.4776e-07	NA	4.68038e-07	NA	NA	NA	NA	NA	8.15798e-07
5809	9.94796e-07	NA	0	NA	7.82721e-07	NA	NA	NA	NA	NA	1.77752e-06
5810	0	NA	0	NA	0	NA	NA	NA	NA	NA	0
5811	2.63178e-06	NA	0	NA	2.74907e-07	NA	NA	NA	NA	NA	2.90669e-06
5812	2.25239e-07	NA	0	NA	2.90331e-07	NA	NA	NA	NA	NA	5.1557e-07
5813	4.65214e-06	NA	0	NA	2.27881e-07	NA	NA	NA	NA	NA	4.88002e-06
5814	2.26373e-07	NA	0	NA	0	NA	NA	NA	NA	NA	2.26373e-07
5815	2.29671e-06	NA	1.26905e-07	NA	1.20603e-07	NA	NA	NA	NA	NA	2.54422e-06
5816	6.44936e-07	NA	0	NA	4.17481e-07	NA	NA	NA	NA	NA	1.06242e-06
5820	3.751e-07	NA	0	NA	2.73481e-07	NA	NA	NA	NA	NA	6.48581e-07
5821	0	NA	0	NA	3.48056e-07	NA	NA	NA	NA	NA	3.48056e-07
5822	7.3837e-07	NA	0	NA	0	NA	NA	NA	NA	NA	7.3837e-07
5823	7.53439e-07	NA	0	NA	2.58171e-07	NA	NA	NA	NA	NA	1.01161e-06
5824	0	NA	3.08238e-07	NA	0	NA	NA	NA	NA	NA	3.08238e-07
5825	0	NA	0	NA	3.51445e-07	NA	NA	NA	NA	NA	3.51445e-07
5826	6.24488e-07	NA	0	NA	0	NA	NA	NA	NA	NA	6.24488e-07
5828	0	NA	0	NA	0	NA	NA	NA	NA	NA	0
5829	5.21813e-07	NA	0	NA	7.98382e-07	NA	NA	NA	NA	NA	1.32019e-06
5830	2.93368e-07	NA	0	NA	0	NA	NA	NA	NA	NA	2.93368e-07
5833	5.60981e-07	NA	0	NA	3.5162e-07	NA	NA	NA	NA	NA	9.12601e-07
5834	0	NA	0	NA	4.1316e-07	NA	NA	NA	NA	NA	4.1316e-07
5835	2.36695e-07	NA	0	NA	0	NA	NA	NA	NA	NA	2.36695e-07
5836	1.05899e-06	NA	2.07203e-07	NA	7.39407e-07	NA	NA	NA	NA	NA	2.0056e-06
5838	4.20302e-07	NA	0	NA	6.60989e-07	NA	NA	NA	NA	NA	1.08129e-06
5839	4.1956e-07	NA	0	NA	0	NA	NA	NA	NA	NA	4.1956e-07
5840	0	NA	0	NA	0	NA	NA	NA	NA	NA	0
5841	6.65626e-07	NA	1.79701e-07	NA	5.74411e-07	NA	NA	NA	NA	NA	1.41974e-06
5843	2.32053e-07	NA	0	NA	3.28648e-07	NA	NA	NA	NA	NA	5.60701e-07
5845	1.46387e-07	NA	0	NA	0	NA	NA	NA	NA	NA	1.46387e-07
5846	1.58804e-06	NA	3.89561e-07	NA	2.14019e-07	NA	NA	NA	NA	NA	2.19162e-06
5847	4.15762e-07	NA	3.40886e-07	NA	0	NA	NA	NA	NA	NA	7.56648e-07
5850	6.31421e-07	NA	0	NA	5.06875e-07	NA	NA	NA	NA	NA	1.1383e-06
5851	0	NA	0	NA	0	NA	NA	NA	NA	NA	0
5852	1.96128e-06	NA	0	NA	0	NA	NA	NA	NA	NA	1.96128e-06
5855	1.47845e-06	NA	0	NA	8.76348e-07	NA	NA	NA	NA	NA	2.3548e-06
5857	0	NA	0	NA	0	NA	NA	NA	NA	NA	0
5858	0	NA	0	NA	0	NA	NA	NA	NA	NA	0
5859	3.14339e-07	NA	0	NA	1.72637e-07	NA	NA	NA	NA	NA	4.86976e-07
5863	9.28459e-07	NA	0	NA	2.27537e-07	NA	NA	NA	NA	NA	1.156e-06
5865	9.2123e-07	NA	0	NA	0	NA	NA	NA	NA	NA	9.2123e-07
5866	9.49396e-07	NA	3.87188e-07	NA	3.39029e-07	NA	NA	NA	NA	NA	1.67561e-06
5868	2.90168e-06	NA	1.00897e-06	NA	2.89722e-06	NA	NA	NA	NA	NA	6.80787e-06
5871	3.32483e-06	NA	1.17292e-06	NA	3.76796e-07	NA	NA	NA	NA	NA	4.87454e-06
5874	4.69191e-07	NA	0	NA	2.95266e-07	NA	NA	NA	NA	NA	7.64457e-07
5875	1.49463e-06	NA	5.68244e-07	NA	0	NA	NA	NA	NA	NA	2.06288e-06
5876	1.11997e-06	NA	1.62789e-07	NA	2.16132e-06	NA	NA	NA	NA	NA	3.44408e-06
5877	5.6399e-07	NA	9.95064e-08	NA	0	NA	NA	NA	NA	NA	6.63496e-07
5878	0	NA	0	NA	1.63802e-07	NA	NA	NA	NA	NA	1.63802e-07
5880	2.51314e-07	NA	6.9314e-07	NA	0	NA	NA	NA	NA	NA	9.44454e-07
5882	0	NA	0	NA	3.69383e-07	NA	NA	NA	NA	NA	3.69383e-07
5884	1.30857e-06	NA	7.7042e-07	NA	2.126e-06	NA	NA	NA	NA	NA	4.205e-06
5886	2.71866e-06	NA	0	NA	1.70152e-06	NA	NA	NA	NA	NA	4.42018e-06
5887	0	NA	0	NA	0	NA	NA	NA	NA	NA	0
5888	7.82779e-07	NA	3.99859e-07	NA	5.49051e-07	NA	NA	NA	NA	NA	1.73169e-06
5890	0	NA	1.13414e-07	NA	2.06603e-07	NA	NA	NA	NA	NA	3.20017e-07
5891	7.37582e-07	NA	0	NA	0	NA	NA	NA	NA	NA	7.37582e-07
5892	1.58394e-06	NA	9.03988e-08	NA	0	NA	NA	NA	NA	NA	1.67434e-06
5894	1.31424e-06	NA	0	NA	2.73903e-07	NA	NA	NA	NA	NA	1.58814e-06
5895	1.23357e-06	NA	8.63403e-07	NA	4.69774e-07	NA	NA	NA	NA	NA	2.56675e-06
5896	3.34144e-07	NA	0	NA	1.67528e-07	NA	NA	NA	NA	NA	5.01672e-07
5897	4.48228e-07	NA	9.60598e-08	NA	0	NA	NA	NA	NA	NA	5.44288e-07
5898	0	NA	0	NA	0	NA	NA	NA	NA	NA	0
5899	2.63255e-06	NA	7.06072e-08	NA	1.6927e-07	NA	NA	NA	NA	NA	2.87243e-06
5900	1.71717e-06	NA	1.23461e-06	NA	4.34297e-07	NA	NA	NA	NA	NA	3.38608e-06
5901	3.67144e-07	NA	0	NA	2.3122e-07	NA	NA	NA	NA	NA	5.98364e-07
5902	6.89375e-07	NA	0	NA	0	NA	NA	NA	NA	NA	6.89375e-07
5903	4.51282e-06	NA	1.91246e-06	NA	4.35852e-06	NA	NA	NA	NA	NA	1.07838e-05
5904	3.00335e-07	NA	9.88803e-08	NA	0	NA	NA	NA	NA	NA	3.99215e-07
5905	2.38458e-06	NA	1.3943e-07	NA	2.96501e-07	NA	NA	NA	NA	NA	2.82051e-06
5906	0	NA	7.58315e-08	NA	0	NA	NA	NA	NA	NA	7.58315e-08
5907	1.48696e-06	NA	8.83338e-08	NA	2.06336e-06	NA	NA	NA	NA	NA	3.63865e-06
5908	0	NA	1.14338e-07	NA	0	NA	NA	NA	NA	NA	1.14338e-07
5909	2.16285e-06	NA	1.20383e-07	NA	6.10903e-07	NA	NA	NA	NA	NA	2.89413e-06
5910	2.15568e-07	NA	0	NA	0	NA	NA	NA	NA	NA	2.15568e-07
5911	2.75974e-06	NA	8.89623e-07	NA	8.768e-07	NA	NA	NA	NA	NA	4.52616e-06
5912	0	NA	0	NA	4.40068e-07	NA	NA	NA	NA	NA	4.40068e-07
5913	3.96762e-06	NA	4.90945e-07	NA	9.97181e-07	NA	NA	NA	NA	NA	5.45574e-06
5915	8.34573e-08	NA	0	NA	0	NA	NA	NA	NA	NA	8.34573e-08
5916	5.66091e-07	NA	0	NA	0	NA	NA	NA	NA	NA	5.66091e-07
5917	1.51574e-06	NA	0	NA	4.69215e-08	NA	NA	NA	NA	NA	1.56266e-06
5918	9.48342e-07	NA	3.11752e-07	NA	9.81413e-07	NA	NA	NA	NA	NA	2.24151e-06
5919	4.24102e-07	NA	9.26415e-08	NA	8.08102e-07	NA	NA	NA	NA	NA	1.32485e-06
5920	6.84276e-07	NA	7.38776e-07	NA	4.83981e-07	NA	NA	NA	NA	NA	1.90703e-06
5922	1.17322e-06	NA	0	NA	4.30108e-07	NA	NA	NA	NA	NA	1.60333e-06
5924	9.71826e-07	NA	1.20146e-07	NA	2.08379e-06	NA	NA	NA	NA	NA	3.17576e-06
5926	3.03658e-06	NA	3.07534e-07	NA	3.29683e-06	NA	NA	NA	NA	NA	6.64094e-06
5927	0	NA	0	NA	0	NA	NA	NA	NA	NA	0
5929	8.71102e-07	NA	1.03329e-06	NA	0	NA	NA	NA	NA	NA	1.90439e-06
5931	3.23858e-06	NA	2.05496e-07	NA	3.05972e-07	NA	NA	NA	NA	NA	3.75005e-06
5933	4.42197e-07	NA	0	NA	2.72121e-07	NA	NA	NA	NA	NA	7.14318e-07
5934	5.45371e-07	NA	1.10517e-06	NA	3.96074e-07	NA	NA	NA	NA	NA	2.04661e-06
5935	1.57005e-06	NA	0	NA	1.26353e-06	NA	NA	NA	NA	NA	2.83357e-06
5936	1.18488e-06	NA	1.02891e-06	NA	7.40525e-07	NA	NA	NA	NA	NA	2.95432e-06
5937	7.95639e-07	NA	3.09444e-07	NA	0	NA	NA	NA	NA	NA	1.10508e-06
5938	2.1259e-06	NA	9.11462e-07	NA	2.65034e-07	NA	NA	NA	NA	NA	3.3024e-06
5939	4.14679e-07	NA	0	NA	1.11092e-06	NA	NA	NA	NA	NA	1.52559e-06
5940	0	NA	3.64356e-07	NA	0	NA	NA	NA	NA	NA	3.64356e-07
5941	1.67307e-06	NA	2.12316e-07	NA	0	NA	NA	NA	NA	NA	1.88538e-06
5943	3.28874e-06	NA	1.03041e-07	NA	0	NA	NA	NA	NA	NA	3.39178e-06
5944	1.41133e-07	NA	2.40652e-07	NA	4.52771e-07	NA	NA	NA	NA	NA	8.34556e-07
5945	1.63472e-06	NA	0	NA	1.3677e-06	NA	NA	NA	NA	NA	3.00242e-06
5946	1.11093e-06	NA	7.05801e-08	NA	6.32371e-08	NA	NA	NA	NA	NA	1.24475e-06
5948	3.38538e-07	NA	3.58464e-07	NA	5.69937e-07	NA	NA	NA	NA	NA	1.26694e-06
5950	7.989e-07	NA	1.00433e-07	NA	8.76062e-07	NA	NA	NA	NA	NA	1.7754e-06
5951	2.00152e-07	NA	0	NA	2.88677e-07	NA	NA	NA	NA	NA	4.88829e-07
5953	7.40905e-06	NA	8.62467e-07	NA	4.5598e-06	NA	NA	NA	NA	NA	1.28313e-05
5954	8.09456e-07	NA	0	NA	0	NA	NA	NA	NA	NA	8.09456e-07
5955	2.57151e-07	NA	0	NA	2.15072e-07	NA	NA	NA	NA	NA	4.72223e-07
5956	2.54968e-06	NA	1.4284e-06	NA	9.56447e-07	NA	NA	NA	NA	NA	4.93453e-06
5959	2.90963e-06	NA	4.16708e-07	NA	9.82059e-07	NA	NA	NA	NA	NA	4.3084e-06
5960	2.80878e-06	NA	1.00063e-06	NA	0	NA	NA	NA	NA	NA	3.80941e-06
5962	2.24922e-07	NA	5.7982e-08	NA	0	NA	NA	NA	NA	NA	2.82904e-07
5963	6.98066e-07	NA	1.43365e-07	NA	0	NA	NA	NA	NA	NA	8.41431e-07
5964	1.15816e-06	NA	0	NA	0	NA	NA	NA	NA	NA	1.15816e-06
5965	4.28941e-07	NA	5.8061e-08	NA	0	NA	NA	NA	NA	NA	4.87002e-07
5969	5.92092e-07	NA	0	NA	0	NA	NA	NA	NA	NA	5.92092e-07
5970	5.46337e-07	NA	2.79129e-07	NA	0	NA	NA	NA	NA	NA	8.25466e-07
5971	3.97742e-07	NA	5.64726e-07	NA	2.73831e-07	NA	NA	NA	NA	NA	1.2363e-06
5972	1.82309e-06	NA	5.08752e-07	NA	0	NA	NA	NA	NA	NA	2.33184e-06
5973	1.18325e-06	NA	8.87061e-07	NA	7.55663e-07	NA	NA	NA	NA	NA	2.82598e-06
5974	1.14225e-05	NA	1.44453e-06	NA	4.1351e-06	NA	NA	NA	NA	NA	1.70021e-05
5976	5.54052e-06	NA	1.10632e-06	NA	1.16677e-06	NA	NA	NA	NA	NA	7.81361e-06
5977	7.37114e-06	NA	3.86274e-07	NA	3.61388e-06	NA	NA	NA	NA	NA	1.13713e-05
5981	1.42834e-05	NA	1.01662e-06	NA	3.55895e-06	NA	NA	NA	NA	NA	1.8859e-05
5983	8.97816e-06	NA	2.02449e-06	NA	1.71716e-06	NA	NA	NA	NA	NA	1.27198e-05
5985	3.68411e-06	NA	4.88529e-07	NA	0	NA	NA	NA	NA	NA	4.17264e-06
5986	0	NA	7.08946e-08	NA	0	NA	NA	NA	NA	NA	7.08946e-08
5987	1.86371e-06	NA	0	NA	0	NA	NA	NA	NA	NA	1.86371e-06
5988	7.0381e-07	NA	1.64507e-07	NA	5.11421e-07	NA	NA	NA	NA	NA	1.37974e-06
5989	6.51653e-07	NA	8.09651e-08	NA	0	NA	NA	NA	NA	NA	7.32618e-07
5990	3.53713e-06	NA	1.3592e-06	NA	5.84165e-07	NA	NA	NA	NA	NA	5.48049e-06
5991	2.48115e-07	NA	0	NA	8.1441e-07	NA	NA	NA	NA	NA	1.06253e-06
5993	1.42873e-06	NA	9.80542e-08	NA	0	NA	NA	NA	NA	NA	1.52679e-06
5994	5.69228e-07	NA	4.54222e-07	NA	1.46328e-07	NA	NA	NA	NA	NA	1.16978e-06
5995	5.42969e-07	NA	4.09533e-07	NA	2.57952e-07	NA	NA	NA	NA	NA	1.21045e-06
6000	5.33915e-06	NA	1.01176e-06	NA	1.36097e-06	NA	NA	NA	NA	NA	7.71187e-06
6001	1.65575e-06	NA	1.13171e-06	NA	0	NA	NA	NA	NA	NA	2.78746e-06
6002	4.32661e-07	NA	5.79622e-08	NA	0	NA	NA	NA	NA	NA	4.90623e-07
6004	0	NA	7.08681e-07	NA	1.32827e-07	NA	NA	NA	NA	NA	8.41508e-07
6005	2.99641e-06	NA	3.81368e-07	NA	1.69751e-06	NA	NA	NA	NA	NA	5.07529e-06
6006	0	NA	0	NA	1.55943e-07	NA	NA	NA	NA	NA	1.55943e-07
6007	2.47802e-06	NA	6.86773e-07	NA	2.77982e-07	NA	NA	NA	NA	NA	3.44278e-06
6008	1.23575e-07	NA	1.00492e-07	NA	0	NA	NA	NA	NA	NA	2.24067e-07
6009	2.62123e-06	NA	5.72345e-07	NA	2.12968e-06	NA	NA	NA	NA	NA	5.32325e-06
6011	0	NA	0	NA	3.03402e-07	NA	NA	NA	NA	NA	3.03402e-07
6013	1.75174e-06	NA	7.82937e-08	NA	1.11228e-06	NA	NA	NA	NA	NA	2.94232e-06
6014	1.81672e-06	NA	8.89135e-07	NA	8.61769e-07	NA	NA	NA	NA	NA	3.56762e-06
6016	2.71084e-06	NA	8.6115e-07	NA	1.8547e-07	NA	NA	NA	NA	NA	3.75746e-06
6017	8.43176e-06	NA	1.88707e-06	NA	3.27077e-06	NA	NA	NA	NA	NA	1.35896e-05
6019	5.58944e-07	NA	6.63606e-07	NA	0	NA	NA	NA	NA	NA	1.22255e-06
6020	2.88513e-07	NA	7.09328e-08	NA	0	NA	NA	NA	NA	NA	3.59446e-07
6022	4.29589e-07	NA	4.29831e-07	NA	8.27897e-07	NA	NA	NA	NA	NA	1.68732e-06
6024	1.57673e-07	NA	0	NA	2.02245e-07	NA	NA	NA	NA	NA	3.59918e-07
6025	6.48284e-06	NA	1.77644e-06	NA	1.5747e-06	NA	NA	NA	NA	NA	9.83397e-06
6027	1.65082e-06	NA	1.08122e-06	NA	9.76879e-07	NA	NA	NA	NA	NA	3.70892e-06
6029	3.56101e-06	NA	2.43621e-06	NA	8.72038e-07	NA	NA	NA	NA	NA	6.86926e-06
6030	6.42806e-07	NA	1.58864e-06	NA	0	NA	NA	NA	NA	NA	2.23144e-06
6039	2.95486e-06	NA	6.7038e-07	NA	1.51521e-07	NA	NA	NA	NA	NA	3.77677e-06
6040	1.96619e-07	NA	2.97109e-07	NA	4.10976e-07	NA	NA	NA	NA	NA	9.04704e-07
6041	4.71387e-07	NA	7.45095e-07	NA	0	NA	NA	NA	NA	NA	1.21648e-06
6044	6.72982e-07	NA	3.93676e-07	NA	1.30853e-07	NA	NA	NA	NA	NA	1.19751e-06
6045	7.14957e-07	NA	0	NA	0	NA	NA	NA	NA	NA	7.14957e-07
6046	2.0921e-07	NA	0	NA	0	NA	NA	NA	NA	NA	2.0921e-07
6048	0	NA	3.65075e-07	NA	0	NA	NA	NA	NA	NA	3.65075e-07
6049	0	NA	2.80407e-07	NA	0	NA	NA	NA	NA	NA	2.80407e-07
6050	1.78157e-06	NA	3.59307e-07	NA	1.27294e-06	NA	NA	NA	NA	NA	3.41382e-06
6051	1.5502e-06	NA	0	NA	0	NA	NA	NA	NA	NA	1.5502e-06
6052	3.23331e-06	NA	8.74732e-07	NA	1.1216e-06	NA	NA	NA	NA	NA	5.22964e-06
6053	1.58478e-06	NA	8.39581e-07	NA	2.65703e-07	NA	NA	NA	NA	NA	2.69006e-06
6055	3.90359e-07	NA	0	NA	0	NA	NA	NA	NA	NA	3.90359e-07
6056	9.97995e-08	NA	2.78911e-07	NA	0	NA	NA	NA	NA	NA	3.7871e-07
6057	0	NA	0	NA	0	NA	NA	NA	NA	NA	0
6058	2.45939e-06	NA	8.32789e-07	NA	1.51771e-06	NA	NA	NA	NA	NA	4.80989e-06
6060	1.28198e-06	NA	1.60888e-06	NA	1.30809e-06	NA	NA	NA	NA	NA	4.19895e-06
6061	3.17461e-06	NA	7.61544e-07	NA	7.13064e-07	NA	NA	NA	NA	NA	4.64922e-06
6062	0	NA	0	NA	2.39634e-07	NA	NA	NA	NA	NA	2.39634e-07
6064	4.08743e-07	NA	8.03692e-07	NA	8.49604e-07	NA	NA	NA	NA	NA	2.06204e-06
6065	2.37394e-06	NA	6.11917e-07	NA	3.74332e-06	NA	NA	NA	NA	NA	6.72918e-06
6066	1.17938e-07	NA	7.96583e-07	NA	1.05751e-06	NA	NA	NA	NA	NA	1.97203e-06
6068	8.25188e-07	NA	7.13046e-08	NA	8.64025e-07	NA	NA	NA	NA	NA	1.76052e-06
6070	1.31921e-06	NA	1.26037e-06	NA	2.68588e-07	NA	NA	NA	NA	NA	2.84817e-06
6071	2.03169e-06	NA	7.38446e-07	NA	0	NA	NA	NA	NA	NA	2.77014e-06
6073	0	NA	0	NA	0	NA	NA	NA	NA	NA	0
6078	1.27461e-07	NA	7.11685e-08	NA	9.72435e-08	NA	NA	NA	NA	NA	2.95873e-07
6081	0	NA	3.92409e-07	NA	0	NA	NA	NA	NA	NA	3.92409e-07
6082	2.2336e-07	NA	2.61052e-06	NA	0	NA	NA	NA	NA	NA	2.83388e-06
6084	1.49042e-07	NA	1.55811e-07	NA	0	NA	NA	NA	NA	NA	3.04853e-07
6086	4.61152e-07	NA	2.3795e-06	NA	0	NA	NA	NA	NA	NA	2.84065e-06
6087	4.67352e-07	NA	0	NA	2.19142e-07	NA	NA	NA	NA	NA	6.86494e-07
6089	8.91803e-07	NA	0	NA	0	NA	NA	NA	NA	NA	8.91803e-07
6090	2.28323e-06	NA	4.98286e-07	NA	7.83549e-07	NA	NA	NA	NA	NA	3.56507e-06
6093	0	NA	0	NA	2.62667e-07	NA	NA	NA	NA	NA	2.62667e-07
6096	2.7859e-07	NA	2.93366e-07	NA	7.24675e-07	NA	NA	NA	NA	NA	1.29663e-06
6101	4.60997e-07	NA	1.42937e-06	NA	9.55161e-07	NA	NA	NA	NA	NA	2.84553e-06
6103	1.32992e-06	NA	9.48013e-07	NA	1.24194e-06	NA	NA	NA	NA	NA	3.51987e-06
6107	2.77196e-07	NA	6.9914e-07	NA	0	NA	NA	NA	NA	NA	9.76335e-07
6110	0	NA	1.551e-07	NA	0	NA	NA	NA	NA	NA	1.551e-07
6114	2.189e-07	NA	0	NA	0	NA	NA	NA	NA	NA	2.189e-07
6115	0	NA	0	NA	0	NA	NA	NA	NA	NA	0
6117	5.48533e-07	NA	4.38307e-07	NA	6.33243e-07	NA	NA	NA	NA	NA	1.62008e-06
6119	5.83482e-07	NA	1.83832e-06	NA	0	NA	NA	NA	NA	NA	2.4218e-06
6125	1.52747e-06	NA	6.83668e-07	NA	2.69325e-07	NA	NA	NA	NA	NA	2.48047e-06
6127	6.61376e-07	NA	3.56377e-07	NA	7.81068e-07	NA	NA	NA	NA	NA	1.79882e-06
6128	6.99618e-07	NA	1.39965e-05	NA	3.70119e-07	NA	NA	NA	NA	NA	1.50662e-05
6129	2.42894e-06	NA	6.46113e-06	NA	8.74767e-07	NA	NA	NA	NA	NA	9.76484e-06
6131	0	NA	0	NA	0	NA	NA	NA	NA	NA	0
6134	4.96929e-06	NA	9.84942e-06	NA	5.74863e-07	NA	NA	NA	NA	NA	1.53936e-05
6135	1.04764e-06	NA	2.64008e-07	NA	1.0735e-06	NA	NA	NA	NA	NA	2.38514e-06
6136	1.59153e-06	NA	4.48531e-06	NA	5.63138e-07	NA	NA	NA	NA	NA	6.63998e-06
6137	1.30293e-06	NA	1.30684e-06	NA	1.56202e-06	NA	NA	NA	NA	NA	4.17179e-06
6140	1.50037e-06	NA	6.27574e-07	NA	0	NA	NA	NA	NA	NA	2.12795e-06
6141	6.02599e-07	NA	0	NA	0	NA	NA	NA	NA	NA	6.02599e-07
6143	7.82993e-07	NA	8.13461e-07	NA	0	NA	NA	NA	NA	NA	1.59645e-06
6144	2.6211e-07	NA	1.53156e-07	NA	1.13915e-07	NA	NA	NA	NA	NA	5.29181e-07
6146	1.3814e-06	NA	7.66482e-06	NA	3.52502e-07	NA	NA	NA	NA	NA	9.39872e-06
6147	4.99877e-07	NA	2.61396e-07	NA	3.75843e-07	NA	NA	NA	NA	NA	1.13712e-06
6148	6.40531e-07	NA	2.65058e-07	NA	0	NA	NA	NA	NA	NA	9.05589e-07
6149	0	NA	1.9311e-06	NA	2.044e-07	NA	NA	NA	NA	NA	2.1355e-06
6150	0	NA	2.33253e-06	NA	5.06977e-07	NA	NA	NA	NA	NA	2.8395e-06
6158	2.02627e-06	NA	2.92641e-06	NA	2.15326e-06	NA	NA	NA	NA	NA	7.10595e-06
6162	1.79203e-07	NA	1.03398e-05	NA	3.09659e-07	NA	NA	NA	NA	NA	1.08287e-05
6166	7.62226e-07	NA	4.30978e-07	NA	2.34798e-07	NA	NA	NA	NA	NA	1.428e-06
6167	1.25758e-06	NA	1.17089e-06	NA	4.8042e-07	NA	NA	NA	NA	NA	2.90889e-06
6168	0	NA	0	NA	0	NA	NA	NA	NA	NA	0
6170	9.28939e-07	NA	2.58683e-06	NA	2.93934e-07	NA	NA	NA	NA	NA	3.8097e-06
6175	6.25911e-07	NA	6.38613e-08	NA	0	NA	NA	NA	NA	NA	6.89772e-07
6179	2.18379e-06	NA	2.82808e-06	NA	0	NA	NA	NA	NA	NA	5.01188e-06
6182	1.89547e-06	NA	5.15915e-06	NA	4.86308e-07	NA	NA	NA	NA	NA	7.54093e-06
6184	0	NA	3.1947e-07	NA	4.18558e-07	NA	NA	NA	NA	NA	7.38028e-07
6185	3.3118e-07	NA	9.19729e-08	NA	6.21998e-08	NA	NA	NA	NA	NA	4.85352e-07
6186	4.56991e-07	NA	7.45458e-07	NA	0	NA	NA	NA	NA	NA	1.20245e-06
6187	0	NA	0	NA	2.17555e-07	NA	NA	NA	NA	NA	2.17555e-07
6188	9.80327e-07	NA	3.45084e-07	NA	4.80823e-07	NA	NA	NA	NA	NA	1.80623e-06
6191	0	NA	5.93051e-08	NA	2.8817e-07	NA	NA	NA	NA	NA	3.47475e-07
6192	1.32013e-06	NA	4.38903e-08	NA	1.69024e-07	NA	NA	NA	NA	NA	1.53305e-06
6193	5.17287e-07	NA	1.44201e-07	NA	0	NA	NA	NA	NA	NA	6.61488e-07
6197	0	NA	9.32011e-07	NA	0	NA	NA	NA	NA	NA	9.32011e-07
6203	2.64591e-07	NA	2.8569e-06	NA	2.82697e-07	NA	NA	NA	NA	NA	3.40419e-06
6204	1.62727e-06	NA	3.1572e-06	NA	7.66165e-07	NA	NA	NA	NA	NA	5.55064e-06
6206	2.29236e-06	NA	1.80945e-05	NA	1.59428e-06	NA	NA	NA	NA	NA	2.19811e-05
6207	1.12848e-06	NA	7.21249e-07	NA	9.83303e-07	NA	NA	NA	NA	NA	2.83303e-06
6210	2.0279e-07	NA	6.80271e-07	NA	0	NA	NA	NA	NA	NA	8.83061e-07
6211	5.59832e-07	NA	7.85032e-07	NA	8.44293e-07	NA	NA	NA	NA	NA	2.18916e-06
6219	3.29374e-07	NA	3.22167e-07	NA	7.67693e-07	NA	NA	NA	NA	NA	1.41923e-06
6220	6.78635e-07	NA	7.49565e-06	NA	5.07424e-07	NA	NA	NA	NA	NA	8.68171e-06
6222	6.47944e-06	NA	4.34335e-06	NA	2.44384e-06	NA	NA	NA	NA	NA	1.32666e-05
6225	5.29969e-07	NA	5.21827e-06	NA	3.01503e-07	NA	NA	NA	NA	NA	6.04974e-06
6226	1.9585e-06	NA	2.52491e-06	NA	8.39e-07	NA	NA	NA	NA	NA	5.32241e-06
6227	2.38366e-07	NA	6.25821e-07	NA	1.36343e-06	NA	NA	NA	NA	NA	2.22761e-06
6228	1.01914e-06	NA	6.27977e-06	NA	0	NA	NA	NA	NA	NA	7.29891e-06
6229	2.70538e-07	NA	2.59721e-07	NA	1.2281e-07	NA	NA	NA	NA	NA	6.53069e-07
6230	0	NA	2.10541e-07	NA	2.79168e-07	NA	NA	NA	NA	NA	4.89709e-07
6231	7.91827e-07	NA	3.35938e-06	NA	1.39151e-06	NA	NA	NA	NA	NA	5.54272e-06
6232	0	NA	5.90371e-08	NA	0	NA	NA	NA	NA	NA	5.90371e-08
6233	1.59782e-06	NA	7.54834e-06	NA	1.16315e-06	NA	NA	NA	NA	NA	1.03093e-05
6235	1.39381e-06	NA	7.51784e-06	NA	9.77984e-07	NA	NA	NA	NA	NA	9.88963e-06
6239	6.23142e-07	NA	5.91061e-07	NA	8.20949e-07	NA	NA	NA	NA	NA	2.03515e-06
6240	1.77764e-06	NA	1.96477e-06	NA	1.21181e-06	NA	NA	NA	NA	NA	4.95421e-06
6241	1.99085e-07	NA	1.6114e-06	NA	0	NA	NA	NA	NA	NA	1.81048e-06
6245	2.39727e-06	NA	1.71845e-05	NA	5.1563e-06	NA	NA	NA	NA	NA	2.47381e-05
6247	6.91961e-07	NA	1.11463e-06	NA	0	NA	NA	NA	NA	NA	1.80659e-06
6249	1.60007e-06	NA	9.15557e-06	NA	1.29756e-06	NA	NA	NA	NA	NA	1.20532e-05
6251	5.25058e-07	NA	1.23631e-07	NA	2.05569e-07	NA	NA	NA	NA	NA	8.54258e-07
6253	6.17148e-07	NA	3.67509e-06	NA	4.28523e-07	NA	NA	NA	NA	NA	4.72076e-06
6254	6.57161e-06	NA	6.5966e-06	NA	3.3403e-06	NA	NA	NA	NA	NA	1.65085e-05
6256	6.93559e-07	NA	2.52986e-07	NA	1.2069e-07	NA	NA	NA	NA	NA	1.06724e-06
6259	1.00504e-06	NA	1.63335e-06	NA	1.48001e-07	NA	NA	NA	NA	NA	2.78639e-06
6262	1.04123e-06	NA	4.58414e-07	NA	0	NA	NA	NA	NA	NA	1.49965e-06
6263	1.62856e-06	NA	8.5578e-07	NA	9.36922e-08	NA	NA	NA	NA	NA	2.57803e-06
6265	1.08745e-06	NA	2.53795e-07	NA	0	NA	NA	NA	NA	NA	1.34125e-06
6267	7.20168e-07	NA	6.1916e-07	NA	0	NA	NA	NA	NA	NA	1.33933e-06
6269	2.52694e-06	NA	2.3591e-06	NA	9.40874e-07	NA	NA	NA	NA	NA	5.82691e-06
6272	2.69228e-06	NA	6.27204e-08	NA	2.20078e-06	NA	NA	NA	NA	NA	4.95578e-06
6273	1.89253e-07	NA	1.394e-06	NA	0	NA	NA	NA	NA	NA	1.58325e-06
6275	8.03809e-07	NA	4.83529e-07	NA	0	NA	NA	NA	NA	NA	1.28734e-06
6277	5.23858e-07	NA	1.69423e-07	NA	0	NA	NA	NA	NA	NA	6.93281e-07
6281	5.94078e-07	NA	4.05152e-07	NA	2.71544e-08	NA	NA	NA	NA	NA	1.02638e-06
6283	0	NA	4.46977e-07	NA	1.78025e-07	NA	NA	NA	NA	NA	6.25002e-07
6291	6.69447e-07	NA	5.32615e-07	NA	6.33647e-07	NA	NA	NA	NA	NA	1.83571e-06
6292	4.81079e-06	NA	2.89835e-07	NA	7.79275e-06	NA	NA	NA	NA	NA	1.28934e-05
6293	2.28579e-06	NA	1.06286e-05	NA	1.42817e-06	NA	NA	NA	NA	NA	1.43426e-05
6294	1.79095e-07	NA	0	NA	0	NA	NA	NA	NA	NA	1.79095e-07
6295	9.67364e-07	NA	1.74372e-06	NA	1.0719e-06	NA	NA	NA	NA	NA	3.78299e-06
6297	0	NA	6.92259e-08	NA	0	NA	NA	NA	NA	NA	6.92259e-08
6299	7.80163e-07	NA	1.03897e-06	NA	2.31451e-06	NA	NA	NA	NA	NA	4.13364e-06
6301	1.73176e-06	NA	1.22487e-06	NA	9.82209e-07	NA	NA	NA	NA	NA	3.93884e-06
6303	7.7838e-06	NA	1.00113e-05	NA	5.73014e-06	NA	NA	NA	NA	NA	2.35252e-05
6311	6.45529e-07	NA	8.57179e-07	NA	5.94953e-07	NA	NA	NA	NA	NA	2.09766e-06
6319	5.897e-07	NA	2.53977e-07	NA	6.69398e-07	NA	NA	NA	NA	NA	1.51308e-06
6322	0	NA	3.44448e-07	NA	0	NA	NA	NA	NA	NA	3.44448e-07
6325	0	NA	0	NA	0	NA	NA	NA	NA	NA	0
6328	1.59065e-06	NA	1.02034e-06	NA	2.65969e-06	NA	NA	NA	NA	NA	5.27068e-06
6330	6.99845e-07	NA	1.32417e-07	NA	1.07265e-06	NA	NA	NA	NA	NA	1.90491e-06
6332	8.23027e-07	NA	0	NA	2.05757e-07	NA	NA	NA	NA	NA	1.02878e-06
6340	0	NA	0	NA	6.79813e-07	NA	NA	NA	NA	NA	6.79813e-07
6341	0	NA	2.28784e-06	NA	0	NA	NA	NA	NA	NA	2.28784e-06
6345	1.37919e-06	NA	1.26204e-06	NA	7.93527e-08	NA	NA	NA	NA	NA	2.72058e-06
6347	2.97716e-06	NA	1.77058e-05	NA	9.20931e-07	NA	NA	NA	NA	NA	2.16039e-05
6349	9.35877e-07	NA	3.07422e-06	NA	8.82194e-07	NA	NA	NA	NA	NA	4.8923e-06
6350	8.11248e-06	NA	6.08077e-07	NA	1.76937e-06	NA	NA	NA	NA	NA	1.04899e-05
6351	1.08543e-06	NA	2.03751e-06	NA	0	NA	NA	NA	NA	NA	3.12294e-06
6352	6.42031e-07	NA	1.87636e-07	NA	6.80645e-06	NA	NA	NA	NA	NA	7.63611e-06
6353	1.83797e-06	NA	3.79963e-06	NA	1.93893e-07	NA	NA	NA	NA	NA	5.83149e-06
6355	2.04472e-07	NA	1.05581e-06	NA	1.54426e-07	NA	NA	NA	NA	NA	1.41471e-06
6357	5.73955e-07	NA	3.96338e-07	NA	0	NA	NA	NA	NA	NA	9.70293e-07
6358	1.27854e-06	NA	5.72397e-07	NA	1.85871e-06	NA	NA	NA	NA	NA	3.70965e-06
6363	4.38687e-06	NA	1.18156e-05	NA	2.25314e-06	NA	NA	NA	NA	NA	1.84556e-05
6365	2.04221e-06	NA	1.77451e-06	NA	2.41508e-06	NA	NA	NA	NA	NA	6.2318e-06
6375	5.77912e-06	NA	8.98805e-07	NA	2.33119e-06	NA	NA	NA	NA	NA	9.00911e-06
6380	0	NA	2.12429e-07	NA	2.82942e-07	NA	NA	NA	NA	NA	4.95371e-07
6385	2.21108e-06	NA	1.81464e-06	NA	0	NA	NA	NA	NA	NA	4.02572e-06
6389	1.65024e-06	NA	1.69856e-06	NA	2.82734e-06	NA	NA	NA	NA	NA	6.17613e-06
6397	1.98117e-06	NA	3.87077e-07	NA	3.51096e-06	NA	NA	NA	NA	NA	5.87921e-06
6403	7.40197e-07	NA	0	NA	7.76963e-07	NA	NA	NA	NA	NA	1.51716e-06
6405	3.10673e-06	NA	4.20369e-07	NA	1.54636e-06	NA	NA	NA	NA	NA	5.07346e-06
6407	2.45962e-06	NA	7.96419e-07	NA	2.6178e-06	NA	NA	NA	NA	NA	5.87384e-06
6408	4.64837e-06	NA	3.36164e-06	NA	4.2123e-06	NA	NA	NA	NA	NA	1.22223e-05
6409	1.54014e-06	NA	4.83826e-07	NA	8.19123e-07	NA	NA	NA	NA	NA	2.84309e-06
6412	0	NA	1.62181e-07	NA	0	NA	NA	NA	NA	NA	1.62181e-07
6421	1.31633e-06	NA	3.26243e-07	NA	1.24747e-06	NA	NA	NA	NA	NA	2.89004e-06
6425	3.06563e-07	NA	0	NA	4.50278e-07	NA	NA	NA	NA	NA	7.56841e-07
6434	5.08963e-07	NA	1.20134e-07	NA	7.31877e-08	NA	NA	NA	NA	NA	7.02285e-07
6435	6.09514e-07	NA	0	NA	0	NA	NA	NA	NA	NA	6.09514e-07
6437	9.5212e-07	NA	0	NA	2.61271e-07	NA	NA	NA	NA	NA	1.21339e-06
6438	0	NA	0	NA	0	NA	NA	NA	NA	NA	0
6458	0	NA	0	NA	0	NA	NA	NA	NA	NA	0
6460	1.72868e-06	NA	0	NA	2.92199e-07	NA	NA	NA	NA	NA	2.02088e-06
6462	5.64163e-07	NA	0	NA	0	NA	NA	NA	NA	NA	5.64163e-07
6463	0	NA	0	NA	1.48849e-07	NA	NA	NA	NA	NA	1.48849e-07
6464	7.0726e-07	NA	0	NA	4.61028e-07	NA	NA	NA	NA	NA	1.16829e-06
6465	0	NA	0	NA	0	NA	NA	NA	NA	NA	0
6466	3.2522e-06	NA	2.861e-07	NA	1.38053e-06	NA	NA	NA	NA	NA	4.91882e-06
6468	0	NA	0	NA	0	NA	NA	NA	NA	NA	0
6469	7.37259e-07	NA	6.58735e-08	NA	8.35204e-07	NA	NA	NA	NA	NA	1.63834e-06
6471	1.20805e-06	NA	3.82001e-07	NA	9.17671e-07	NA	NA	NA	NA	NA	2.50773e-06
6474	7.36633e-06	NA	8.59344e-08	NA	2.77949e-06	NA	NA	NA	NA	NA	1.02317e-05
6475	5.49917e-07	NA	0	NA	1.76116e-07	NA	NA	NA	NA	NA	7.26033e-07
6477	0	NA	1.29264e-07	NA	7.59975e-08	NA	NA	NA	NA	NA	2.05261e-07
6479	1.0174e-06	NA	7.72344e-07	NA	9.24115e-07	NA	NA	NA	NA	NA	2.71386e-06
6484	0	NA	0	NA	0	NA	NA	NA	NA	NA	0
6486	0	NA	0	NA	0	NA	NA	NA	NA	NA	0
6490	3.37753e-07	NA	0	NA	4.3717e-07	NA	NA	NA	NA	NA	7.74923e-07
6497	1.95522e-07	NA	0	NA	9.13722e-07	NA	NA	NA	NA	NA	1.10924e-06
6499	1.1285e-06	NA	4.87414e-07	NA	3.10279e-06	NA	NA	NA	NA	NA	4.71871e-06
6505	2.17249e-06	NA	1.25816e-06	NA	2.45071e-06	NA	NA	NA	NA	NA	5.88136e-06
6506	4.91764e-07	NA	2.25657e-07	NA	5.15506e-07	NA	NA	NA	NA	NA	1.23293e-06
6510	9.36461e-08	NA	6.88273e-08	NA	1.39457e-06	NA	NA	NA	NA	NA	1.55705e-06
6512	5.63684e-07	NA	0	NA	0	NA	NA	NA	NA	NA	5.63684e-07
6524	2.63781e-07	NA	0	NA	0	NA	NA	NA	NA	NA	2.63781e-07
6526	3.31281e-07	NA	0	NA	0	NA	NA	NA	NA	NA	3.31281e-07
6540	3.19369e-06	NA	3.03052e-07	NA	1.41058e-06	NA	NA	NA	NA	NA	4.90732e-06
6542	2.0619e-07	NA	0	NA	2.32967e-07	NA	NA	NA	NA	NA	4.39157e-07
6544	0	NA	0	NA	7.32211e-07	NA	NA	NA	NA	NA	7.32211e-07
6546	8.9694e-06	NA	3.05339e-07	NA	1.2707e-05	NA	NA	NA	NA	NA	2.19818e-05
6549	0	NA	0	NA	5.50286e-07	NA	NA	NA	NA	NA	5.50286e-07
6552	4.71134e-07	NA	0	NA	4.61665e-07	NA	NA	NA	NA	NA	9.32799e-07
6553	2.30231e-07	NA	0	NA	2.845e-07	NA	NA	NA	NA	NA	5.14731e-07
6556	9.60693e-07	NA	1.55871e-07	NA	2.89773e-06	NA	NA	NA	NA	NA	4.01429e-06
6558	0	NA	0	NA	0	NA	NA	NA	NA	NA	0
6564	1.1022e-06	NA	0	NA	1.45802e-06	NA	NA	NA	NA	NA	2.56022e-06
6566	7.46341e-07	NA	0	NA	0	NA	NA	NA	NA	NA	7.46341e-07
6567	0	NA	0	NA	0	NA	NA	NA	NA	NA	0
6568	2.18593e-06	NA	0	NA	1.48695e-06	NA	NA	NA	NA	NA	3.67288e-06
6569	0	NA	5.05234e-07	NA	5.90147e-07	NA	NA	NA	NA	NA	1.09538e-06
6570	0	NA	0	NA	0	NA	NA	NA	NA	NA	0
6572	3.1026e-06	NA	1.26724e-06	NA	2.59475e-06	NA	NA	NA	NA	NA	6.96459e-06
6573	2.20797e-07	NA	0	NA	5.10538e-07	NA	NA	NA	NA	NA	7.31335e-07
6574	0	NA	0	NA	1.79662e-07	NA	NA	NA	NA	NA	1.79662e-07
6575	0	NA	0	NA	0	NA	NA	NA	NA	NA	0
6576	6.54839e-07	NA	4.71128e-08	NA	7.80691e-07	NA	NA	NA	NA	NA	1.48264e-06
6577	0	NA	0	NA	0	NA	NA	NA	NA	NA	0
6578	1.00395e-06	NA	0	NA	2.12542e-07	NA	NA	NA	NA	NA	1.21649e-06
6581	5.40379e-07	NA	0	NA	0	NA	NA	NA	NA	NA	5.40379e-07
6582	5.72053e-06	NA	8.21451e-07	NA	6.68203e-06	NA	NA	NA	NA	NA	1.3224e-05
6584	6.1723e-06	NA	3.34284e-07	NA	1.30518e-06	NA	NA	NA	NA	NA	7.81176e-06
6590	4.86056e-07	NA	1.848e-07	NA	1.44215e-06	NA	NA	NA	NA	NA	2.11301e-06
6592	1.59748e-07	NA	0	NA	9.92802e-07	NA	NA	NA	NA	NA	1.15255e-06
6596	1.99202e-06	NA	0	NA	3.04314e-07	NA	NA	NA	NA	NA	2.29633e-06
6598	0	NA	0	NA	0	NA	NA	NA	NA	NA	0
6600	0	NA	0	NA	1.00956e-07	NA	NA	NA	NA	NA	1.00956e-07
6603	0	NA	0	NA	0	NA	NA	NA	NA	NA	0
6607	8.24171e-07	NA	0	NA	5.28495e-07	NA	NA	NA	NA	NA	1.35267e-06
6609	8.18894e-07	NA	7.62499e-08	NA	8.12959e-07	NA	NA	NA	NA	NA	1.7081e-06
6612	0	NA	0	NA	0	NA	NA	NA	NA	NA	0
6613	5.6983e-07	NA	8.32241e-08	NA	0	NA	NA	NA	NA	NA	6.53054e-07
6614	0	NA	0	NA	0	NA	NA	NA	NA	NA	0
6620	8.3473e-07	NA	0	NA	0	NA	NA	NA	NA	NA	8.3473e-07
6634	0	NA	1.32616e-07	NA	0	NA	NA	NA	NA	NA	1.32616e-07
6638	4.33585e-07	NA	0	NA	0	NA	NA	NA	NA	NA	4.33585e-07
6647	0	NA	0	NA	2.41476e-07	NA	NA	NA	NA	NA	2.41476e-07
6651	0	NA	0	NA	2.99156e-07	NA	NA	NA	NA	NA	2.99156e-07
6653	0	NA	0	NA	0	NA	NA	NA	NA	NA	0
6655	9.09164e-08	NA	0	NA	3.31427e-07	NA	NA	NA	NA	NA	4.22343e-07
6659	2.24038e-07	NA	0	NA	5.46023e-07	NA	NA	NA	NA	NA	7.70061e-07
6661	3.37124e-07	NA	0	NA	2.70553e-07	NA	NA	NA	NA	NA	6.07677e-07
6663	3.03251e-06	NA	0	NA	3.9991e-07	NA	NA	NA	NA	NA	3.43242e-06
6665	2.28807e-07	NA	0	NA	0	NA	NA	NA	NA	NA	2.28807e-07
6669	0	NA	5.56999e-08	NA	2.86006e-07	NA	NA	NA	NA	NA	3.41706e-07
6671	7.39141e-07	NA	0	NA	0	NA	NA	NA	NA	NA	7.39141e-07
6675	0	NA	0	NA	0	NA	NA	NA	NA	NA	0
6679	6.06153e-07	NA	1.60525e-07	NA	4.2971e-07	NA	NA	NA	NA	NA	1.19639e-06
6680	1.02642e-06	NA	1.03327e-06	NA	0	NA	NA	NA	NA	NA	2.05969e-06
6682	0	NA	2.41024e-07	NA	3.24632e-07	NA	NA	NA	NA	NA	5.65656e-07
6683	1.02e-06	NA	0	NA	8.61999e-07	NA	NA	NA	NA	NA	1.882e-06
6685	2.29944e-07	NA	0	NA	0	NA	NA	NA	NA	NA	2.29944e-07
6690	0	NA	0	NA	0	NA	NA	NA	NA	NA	0
6692	6.71063e-07	NA	6.35748e-08	NA	2.26374e-06	NA	NA	NA	NA	NA	2.99838e-06
6693	1.51889e-06	NA	3.8492e-07	NA	1.01492e-06	NA	NA	NA	NA	NA	2.91872e-06
6694	0	NA	0	NA	4.73373e-07	NA	NA	NA	NA	NA	4.73373e-07
6695	0	NA	0	NA	4.8757e-08	NA	NA	NA	NA	NA	4.8757e-08
6696	0	NA	0	NA	0	NA	NA	NA	NA	NA	0
6697	5.69958e-07	NA	0	NA	0	NA	NA	NA	NA	NA	5.69958e-07
6698	0	NA	0	NA	0	NA	NA	NA	NA	NA	0
6699	3.94109e-07	NA	0	NA	4.36059e-07	NA	NA	NA	NA	NA	8.30168e-07
6701	4.74884e-07	NA	0	NA	1.49163e-07	NA	NA	NA	NA	NA	6.24047e-07
6702	1.86062e-06	NA	3.16554e-07	NA	3.261e-06	NA	NA	NA	NA	NA	5.43818e-06
6704	0	NA	0	NA	0	NA	NA	NA	NA	NA	0
6705	4.74516e-07	NA	0	NA	0	NA	NA	NA	NA	NA	4.74516e-07
6710	5.91478e-07	NA	0	NA	3.70289e-07	NA	NA	NA	NA	NA	9.61767e-07
6711	5.33047e-07	NA	4.99706e-08	NA	3.71471e-07	NA	NA	NA	NA	NA	9.54489e-07
6713	0	NA	0	NA	3.36784e-07	NA	NA	NA	NA	NA	3.36784e-07
6714	1.67468e-07	NA	0	NA	2.95719e-07	NA	NA	NA	NA	NA	4.63187e-07
6715	0	NA	0	NA	0	NA	NA	NA	NA	NA	0
6716	6.35656e-07	NA	0	NA	2.56289e-07	NA	NA	NA	NA	NA	8.91945e-07
6717	1.6653e-06	NA	0	NA	0	NA	NA	NA	NA	NA	1.6653e-06
6719	0	NA	0	NA	0	NA	NA	NA	NA	NA	0
6721	0	NA	0	NA	0	NA	NA	NA	NA	NA	0
6723	4.01008e-07	NA	0	NA	6.37068e-07	NA	NA	NA	NA	NA	1.03808e-06
6724	3.84529e-07	NA	0	NA	0	NA	NA	NA	NA	NA	3.84529e-07
6726	0	NA	8.87185e-07	NA	1.49506e-07	NA	NA	NA	NA	NA	1.03669e-06
6728	0	NA	0	NA	7.70552e-07	NA	NA	NA	NA	NA	7.70552e-07
6729	0	NA	0	NA	0	NA	NA	NA	NA	NA	0
6731	0	NA	0	NA	0	NA	NA	NA	NA	NA	0
6732	0	NA	0	NA	0	NA	NA	NA	NA	NA	0
6740	5.47414e-07	NA	2.41024e-07	NA	2.63298e-07	NA	NA	NA	NA	NA	1.05174e-06
6742	0	NA	0	NA	8.19634e-07	NA	NA	NA	NA	NA	8.19634e-07
6743	0	NA	0	NA	1.7892e-07	NA	NA	NA	NA	NA	1.7892e-07
6745	3.35753e-07	NA	0	NA	0	NA	NA	NA	NA	NA	3.35753e-07
6746	4.04797e-07	NA	0	NA	2.24734e-07	NA	NA	NA	NA	NA	6.29531e-07
6748	2.44785e-07	NA	0	NA	3.21362e-07	NA	NA	NA	NA	NA	5.66147e-07
6751	8.46004e-07	NA	0	NA	4.69716e-08	NA	NA	NA	NA	NA	8.92975e-07
6753	0	NA	0	NA	0	NA	NA	NA	NA	NA	0
6755	0	NA	0	NA	0	NA	NA	NA	NA	NA	0
6756	3.92268e-07	NA	3.74737e-07	NA	3.38776e-07	NA	NA	NA	NA	NA	1.10578e-06
6757	1.36545e-06	NA	0	NA	0	NA	NA	NA	NA	NA	1.36545e-06
6759	1.21548e-06	NA	0	NA	0	NA	NA	NA	NA	NA	1.21548e-06
6761	0	NA	0	NA	2.38929e-07	NA	NA	NA	NA	NA	2.38929e-07
6763	4.77501e-07	NA	0	NA	0	NA	NA	NA	NA	NA	4.77501e-07
6766	4.9971e-07	NA	0	NA	0	NA	NA	NA	NA	NA	4.9971e-07
6768	0	NA	0	NA	0	NA	NA	NA	NA	NA	0
6770	3.11342e-07	NA	1.72307e-07	NA	0	NA	NA	NA	NA	NA	4.83649e-07
6774	1.54632e-07	NA	0	NA	2.01316e-07	NA	NA	NA	NA	NA	3.55948e-07
6781	6.96249e-07	NA	0	NA	0	NA	NA	NA	NA	NA	6.96249e-07
6783	0	NA	0	NA	1.78728e-07	NA	NA	NA	NA	NA	1.78728e-07
6789	0	NA	0	NA	0	NA	NA	NA	NA	NA	0
6791	1.78342e-06	NA	0	NA	0	NA	NA	NA	NA	NA	1.78342e-06
6793	5.64567e-07	NA	0	NA	5.58864e-07	NA	NA	NA	NA	NA	1.12343e-06
6795	2.71678e-07	NA	0	NA	7.12787e-07	NA	NA	NA	NA	NA	9.84465e-07
6797	2.49449e-07	NA	0	NA	3.01418e-07	NA	NA	NA	NA	NA	5.50867e-07
6798	6.4323e-08	NA	0	NA	0	NA	NA	NA	NA	NA	6.4323e-08
6801	0	NA	0	NA	1.51563e-07	NA	NA	NA	NA	NA	1.51563e-07
6802	2.19297e-06	NA	0	NA	4.37545e-07	NA	NA	NA	NA	NA	2.63051e-06
6803	0	NA	0	NA	0	NA	NA	NA	NA	NA	0
6805	0	NA	0	NA	0	NA	NA	NA	NA	NA	0
6807	1.76888e-07	NA	0	NA	0	NA	NA	NA	NA	NA	1.76888e-07
6808	5.81848e-07	NA	3.06379e-08	NA	4.24011e-07	NA	NA	NA	NA	NA	1.0365e-06
6809	4.08803e-07	NA	0	NA	0	NA	NA	NA	NA	NA	4.08803e-07
6811	0	NA	2.26209e-07	NA	0	NA	NA	NA	NA	NA	2.26209e-07
6815	0	NA	0	NA	5.62849e-07	NA	NA	NA	NA	NA	5.62849e-07
6820	0	NA	0	NA	3.75416e-07	NA	NA	NA	NA	NA	3.75416e-07
6821	1.77149e-07	NA	0	NA	0	NA	NA	NA	NA	NA	1.77149e-07
6822	4.89069e-07	NA	0	NA	4.59548e-07	NA	NA	NA	NA	NA	9.48617e-07
6824	7.85094e-08	NA	0	NA	3.48887e-07	NA	NA	NA	NA	NA	4.27396e-07
6825	1.54932e-06	NA	0	NA	7.5543e-06	NA	NA	NA	NA	NA	9.10362e-06
6827	0	NA	0	NA	0	NA	NA	NA	NA	NA	0
6830	2.4471e-07	NA	0	NA	0	NA	NA	NA	NA	NA	2.4471e-07
6831	0	NA	0	NA	2.47987e-07	NA	NA	NA	NA	NA	2.47987e-07
6832	9.55766e-07	NA	2.39683e-07	NA	8.39758e-07	NA	NA	NA	NA	NA	2.03521e-06
6833	0	NA	0	NA	2.19841e-07	NA	NA	NA	NA	NA	2.19841e-07
6834	2.65673e-07	NA	0	NA	0	NA	NA	NA	NA	NA	2.65673e-07
6835	2.02833e-07	NA	0	NA	0	NA	NA	NA	NA	NA	2.02833e-07
6837	0	NA	0	NA	1.95499e-07	NA	NA	NA	NA	NA	1.95499e-07
6840	8.9761e-07	NA	0	NA	0	NA	NA	NA	NA	NA	8.9761e-07
6841	0	NA	0	NA	9.25698e-08	NA	NA	NA	NA	NA	9.25698e-08
6842	1.27565e-07	NA	0	NA	5.04805e-07	NA	NA	NA	NA	NA	6.3237e-07
6843	0	NA	8.82408e-08	NA	0	NA	NA	NA	NA	NA	8.82408e-08
6844	0	NA	5.57065e-08	NA	0	NA	NA	NA	NA	NA	5.57065e-08
6845	0	NA	0	NA	3.22906e-07	NA	NA	NA	NA	NA	3.22906e-07
6846	5.64588e-07	NA	0	NA	0	NA	NA	NA	NA	NA	5.64588e-07
6847	0	NA	0	NA	0	NA	NA	NA	NA	NA	0
6848	1.66126e-06	NA	1.41488e-07	NA	6.90956e-07	NA	NA	NA	NA	NA	2.49371e-06
6850	1.00348e-06	NA	1.02991e-07	NA	1.53408e-06	NA	NA	NA	NA	NA	2.64055e-06
6851	0	NA	0	NA	1.21495e-06	NA	NA	NA	NA	NA	1.21495e-06
6852	1.15967e-06	NA	0	NA	0	NA	NA	NA	NA	NA	1.15967e-06
6853	0	NA	0	NA	0	NA	NA	NA	NA	NA	0
6854	6.08515e-07	NA	0	NA	0	NA	NA	NA	NA	NA	6.08515e-07
6855	5.75824e-07	NA	1.78418e-07	NA	2.6673e-07	NA	NA	NA	NA	NA	1.02097e-06
6857	9.60615e-07	NA	0	NA	5.1889e-07	NA	NA	NA	NA	NA	1.47951e-06
6858	0	NA	9.68921e-08	NA	6.97453e-07	NA	NA	NA	NA	NA	7.94345e-07
6859	0	NA	0	NA	4.51352e-07	NA	NA	NA	NA	NA	4.51352e-07
6860	1.2841e-06	NA	0	NA	2.47784e-07	NA	NA	NA	NA	NA	1.53189e-06
6861	0	NA	0	NA	5.37447e-07	NA	NA	NA	NA	NA	5.37447e-07
6863	0	NA	9.40381e-08	NA	0	NA	NA	NA	NA	NA	9.40381e-08
6864	1.86109e-06	NA	0	NA	0	NA	NA	NA	NA	NA	1.86109e-06
6867	0	NA	0	NA	0	NA	NA	NA	NA	NA	0
6868	4.78643e-07	NA	0	NA	0	NA	NA	NA	NA	NA	4.78643e-07
6869	7.24885e-07	NA	1.68438e-07	NA	2.4845e-06	NA	NA	NA	NA	NA	3.37783e-06
6870	1.62695e-07	NA	4.80084e-08	NA	0	NA	NA	NA	NA	NA	2.10703e-07
6872	5.9786e-07	NA	0	NA	0	NA	NA	NA	NA	NA	5.9786e-07
6874	1.68933e-07	NA	0	NA	0	NA	NA	NA	NA	NA	1.68933e-07
6875	2.72413e-07	NA	0	NA	0	NA	NA	NA	NA	NA	2.72413e-07
6877	2.41025e-07	NA	0	NA	0	NA	NA	NA	NA	NA	2.41025e-07
6878	3.87541e-07	NA	0	NA	5.91165e-07	NA	NA	NA	NA	NA	9.78706e-07
6880	1.6815e-06	NA	0	NA	6.08603e-07	NA	NA	NA	NA	NA	2.2901e-06
6882	9.59718e-06	NA	2.1783e-07	NA	1.13166e-05	NA	NA	NA	NA	NA	2.11317e-05
6887	2.78914e-07	NA	0	NA	6.97287e-07	NA	NA	NA	NA	NA	9.76201e-07
6889	3.14519e-07	NA	0	NA	2.44445e-06	NA	NA	NA	NA	NA	2.75897e-06
6890	0	NA	6.15392e-08	NA	6.30989e-07	NA	NA	NA	NA	NA	6.92528e-07
6891	1.99722e-07	NA	5.8744e-08	NA	4.89714e-07	NA	NA	NA	NA	NA	7.4818e-07
6893	8.04987e-07	NA	0	NA	1.62156e-07	NA	NA	NA	NA	NA	9.67143e-07
6894	4.36033e-07	NA	0	NA	3.86894e-06	NA	NA	NA	NA	NA	4.30497e-06
6895	7.31427e-06	NA	1.95551e-06	NA	1.73597e-05	NA	NA	NA	NA	NA	2.66294e-05
6898	3.45652e-07	NA	0	NA	2.41142e-06	NA	NA	NA	NA	NA	2.75708e-06
6899	4.70737e-07	NA	0	NA	0	NA	NA	NA	NA	NA	4.70737e-07
6901	0	NA	0	NA	0	NA	NA	NA	NA	NA	0
6902	9.37356e-07	NA	0	NA	6.46376e-06	NA	NA	NA	NA	NA	7.40112e-06
6904	3.25606e-07	NA	0	NA	6.63738e-06	NA	NA	NA	NA	NA	6.96298e-06
6905	1.67349e-07	NA	1.31829e-07	NA	3.41927e-07	NA	NA	NA	NA	NA	6.41105e-07
6907	0	NA	0	NA	0	NA	NA	NA	NA	NA	0
6910	5.48345e-07	NA	0	NA	5.54324e-06	NA	NA	NA	NA	NA	6.09159e-06
6911	1.99192e-06	NA	3.61322e-07	NA	1.6119e-06	NA	NA	NA	NA	NA	3.96515e-06
6912	1.0657e-06	NA	0	NA	1.41038e-06	NA	NA	NA	NA	NA	2.47608e-06
6914	2.81286e-07	NA	0	NA	2.81179e-06	NA	NA	NA	NA	NA	3.09308e-06
6916	6.10955e-07	NA	0	NA	5.08504e-06	NA	NA	NA	NA	NA	5.69599e-06
6917	3.52835e-07	NA	0	NA	0	NA	NA	NA	NA	NA	3.52835e-07
6918	3.40245e-07	NA	0	NA	2.33474e-06	NA	NA	NA	NA	NA	2.67499e-06
6920	1.14075e-06	NA	1.53363e-07	NA	4.77922e-06	NA	NA	NA	NA	NA	6.07333e-06
6924	5.9709e-07	NA	0	NA	4.14326e-06	NA	NA	NA	NA	NA	4.74035e-06
6937	7.71331e-08	NA	0	NA	1.04731e-07	NA	NA	NA	NA	NA	1.81864e-07
6939	4.60982e-07	NA	0	NA	0	NA	NA	NA	NA	NA	4.60982e-07
6945	2.76656e-07	NA	0	NA	6.07821e-07	NA	NA	NA	NA	NA	8.84477e-07
6951	3.87134e-07	NA	0	NA	2.10978e-07	NA	NA	NA	NA	NA	5.98112e-07
6953	0	NA	0	NA	2.66304e-07	NA	NA	NA	NA	NA	2.66304e-07
6955	2.93786e-07	NA	0	NA	1.42198e-07	NA	NA	NA	NA	NA	4.35984e-07
6957	7.67615e-07	NA	0	NA	2.3972e-07	NA	NA	NA	NA	NA	1.00733e-06
6960	5.16595e-07	NA	1.61478e-07	NA	1.88202e-06	NA	NA	NA	NA	NA	2.5601e-06
6967	0	NA	1.68894e-07	NA	4.45458e-07	NA	NA	NA	NA	NA	6.14352e-07
6971	2.90689e-07	NA	0	NA	6.21021e-07	NA	NA	NA	NA	NA	9.1171e-07
6973	2.31975e-06	NA	1.60374e-06	NA	1.40061e-06	NA	NA	NA	NA	NA	5.3241e-06
6974	0	NA	2.38704e-07	NA	3.8472e-07	NA	NA	NA	NA	NA	6.23424e-07
6975	0	NA	2.08958e-07	NA	1.35439e-06	NA	NA	NA	NA	NA	1.56335e-06
6977	4.4686e-07	NA	1.0467e-07	NA	0	NA	NA	NA	NA	NA	5.5153e-07
6979	1.27289e-06	NA	0	NA	4.9291e-07	NA	NA	NA	NA	NA	1.7658e-06
6981	6.14204e-07	NA	1.78765e-07	NA	2.06516e-07	NA	NA	NA	NA	NA	9.99485e-07
6983	2.42919e-07	NA	6.07296e-08	NA	8.61107e-07	NA	NA	NA	NA	NA	1.16476e-06
6985	0	NA	0	NA	1.22717e-07	NA	NA	NA	NA	NA	1.22717e-07
6989	0	NA	8.12e-08	NA	0	NA	NA	NA	NA	NA	8.12e-08
6995	3.79741e-07	NA	0	NA	4.29572e-07	NA	NA	NA	NA	NA	8.09313e-07
7001	6.69951e-07	NA	4.29183e-07	NA	5.77849e-08	NA	NA	NA	NA	NA	1.15692e-06
7003	9.68468e-07	NA	7.81653e-07	NA	1.92242e-07	NA	NA	NA	NA	NA	1.94236e-06
7005	2.8377e-06	NA	2.75048e-06	NA	3.18154e-06	NA	NA	NA	NA	NA	8.76971e-06
7009	3.28461e-07	NA	0	NA	8.41366e-07	NA	NA	NA	NA	NA	1.16983e-06
7011	5.03806e-07	NA	1.44013e-07	NA	7.82303e-07	NA	NA	NA	NA	NA	1.43012e-06
7015	0	NA	0	NA	4.41774e-07	NA	NA	NA	NA	NA	4.41774e-07
7017	4.47868e-07	NA	0	NA	1.76737e-07	NA	NA	NA	NA	NA	6.24605e-07
7019	4.2467e-06	NA	0	NA	7.05559e-07	NA	NA	NA	NA	NA	4.95226e-06
7021	0	NA	0	NA	0	NA	NA	NA	NA	NA	0
7023	0	NA	0	NA	2.89728e-07	NA	NA	NA	NA	NA	2.89728e-07
7025	0	NA	0	NA	0	NA	NA	NA	NA	NA	0
7027	0	NA	0	NA	0	NA	NA	NA	NA	NA	0
7029	1.39906e-07	NA	0	NA	0	NA	NA	NA	NA	NA	1.39906e-07
7031	1.66258e-06	NA	0	NA	1.51376e-06	NA	NA	NA	NA	NA	3.17634e-06
7033	2.88261e-07	NA	1.04398e-07	NA	2.0259e-07	NA	NA	NA	NA	NA	5.95249e-07
7035	0	NA	0	NA	2.83103e-07	NA	NA	NA	NA	NA	2.83103e-07
7037	3.03822e-07	NA	0	NA	5.88111e-07	NA	NA	NA	NA	NA	8.91933e-07
7041	8.80999e-08	NA	0	NA	0	NA	NA	NA	NA	NA	8.80999e-08
7043	2.30637e-07	NA	0	NA	0	NA	NA	NA	NA	NA	2.30637e-07
7045	3.46675e-08	NA	7.44586e-08	NA	8.157e-07	NA	NA	NA	NA	NA	9.24826e-07
7047	5.35812e-07	NA	0	NA	0	NA	NA	NA	NA	NA	5.35812e-07
7049	4.02996e-07	NA	0	NA	2.79666e-07	NA	NA	NA	NA	NA	6.82662e-07
7051	2.78835e-07	NA	0	NA	9.28466e-07	NA	NA	NA	NA	NA	1.2073e-06
7053	8.96775e-07	NA	0	NA	6.19437e-07	NA	NA	NA	NA	NA	1.51621e-06
7055	1.07056e-07	NA	7.25351e-08	NA	3.82904e-07	NA	NA	NA	NA	NA	5.62495e-07
7057	1.7731e-07	NA	0	NA	3.18114e-07	NA	NA	NA	NA	NA	4.95424e-07
7059	8.74912e-07	NA	1.99142e-07	NA	1.06875e-07	NA	NA	NA	NA	NA	1.18093e-06
7061	2.83472e-06	NA	6.97988e-08	NA	7.22563e-06	NA	NA	NA	NA	NA	1.01301e-05
7067	9.88831e-07	NA	0	NA	3.41913e-07	NA	NA	NA	NA	NA	1.33074e-06
7069	1.30278e-06	NA	0	NA	4.78453e-06	NA	NA	NA	NA	NA	6.08731e-06
7071	7.54831e-07	NA	0	NA	1.48801e-06	NA	NA	NA	NA	NA	2.24284e-06
7075	1.52061e-06	NA	5.07915e-07	NA	1.2811e-06	NA	NA	NA	NA	NA	3.30962e-06
7077	8.39029e-07	NA	1.00757e-07	NA	4.42358e-06	NA	NA	NA	NA	NA	5.36337e-06
7079	8.6254e-07	NA	1.09893e-07	NA	2.84668e-06	NA	NA	NA	NA	NA	3.81912e-06
7081	6.38467e-07	NA	2.32463e-07	NA	4.13224e-07	NA	NA	NA	NA	NA	1.28415e-06
7083	1.06151e-06	NA	0	NA	5.37109e-06	NA	NA	NA	NA	NA	6.43261e-06
7087	0	NA	0	NA	6.21358e-06	NA	NA	NA	NA	NA	6.21358e-06
7089	6.61182e-07	NA	0	NA	2.67634e-06	NA	NA	NA	NA	NA	3.33752e-06
7093	1.80044e-06	NA	0	NA	4.68001e-06	NA	NA	NA	NA	NA	6.48046e-06
7097	1.30007e-06	NA	1.94093e-07	NA	4.18916e-07	NA	NA	NA	NA	NA	1.91308e-06
7099	0	NA	0	NA	2.2858e-07	NA	NA	NA	NA	NA	2.2858e-07
7101	4.69721e-07	NA	0	NA	4.36008e-07	NA	NA	NA	NA	NA	9.05729e-07
7103	2.20916e-08	NA	0	NA	7.46004e-07	NA	NA	NA	NA	NA	7.68096e-07
7105	1.34695e-06	NA	3.85943e-07	NA	2.06537e-06	NA	NA	NA	NA	NA	3.79826e-06
7107	1.26535e-06	NA	1.84299e-06	NA	5.04184e-06	NA	NA	NA	NA	NA	8.15018e-06
7111	3.35641e-07	NA	0	NA	1.996e-06	NA	NA	NA	NA	NA	2.33164e-06
7113	6.38944e-07	NA	9.0017e-08	NA	3.14425e-06	NA	NA	NA	NA	NA	3.87321e-06
89544	5.92419e-07	NA	2.02203e-07	NA	4.96586e-07	NA	NA	NA	NA	NA	1.29121e-06
89552	0	NA	0	NA	0	NA	NA	NA	NA	NA	0
89566	0	NA	0	NA	0	NA	NA	NA	NA	NA	0
89568	0	NA	0	NA	0	NA	NA	NA	NA	NA	0
JXJJWB001	1.33541e-06	NA	1.10989e-07	NA	2.02484e-06	NA	NA	NA	NA	NA	3.47124e-06
JXJJW_B002	7.02191e-07	NA	3.5485e-07	NA	1.57806e-07	NA	NA	NA	NA	NA	1.21485e-06
JXJJW_B005	9.12453e-07	NA	0	NA	6.3767e-07	NA	NA	NA	NA	NA	1.55012e-06
JXNCWB003	1.85639e-07	NA	3.72726e-08	NA	4.10347e-07	NA	NA	NA	NA	NA	6.33258e-07
JXNCWB004	5.53873e-08	NA	0	NA	1.61753e-07	NA	NA	NA	NA	NA	2.1714e-07
JXNCWB006	0	NA	0	NA	0	NA	NA	NA	NA	NA	0
W6838	2.48159e-07	NA	0	NA	0	NA	NA	NA	NA	NA	2.48159e-07
W6840	3.50602e-07	NA	0	NA	1.41266e-06	NA	NA	NA	NA	NA	1.76326e-06
W6842	2.41758e-07	NA	1.96367e-07	NA	1.25888e-06	NA	NA	NA	NA	NA	1.697e-06
W6844	1.79307e-07	NA	0	NA	9.62946e-08	NA	NA	NA	NA	NA	2.75602e-07
W6846	4.1933e-07	NA	0	NA	0	NA	NA	NA	NA	NA	4.1933e-07
W6848	4.49064e-06	NA	1.97331e-07	NA	4.03344e-06	NA	NA	NA	NA	NA	8.72141e-06
W6850	1.16694e-05	NA	4.98443e-06	NA	1.37059e-05	NA	NA	NA	NA	NA	3.03596e-05
W6852	1.12614e-06	NA	0	NA	1.60935e-06	NA	NA	NA	NA	NA	2.73549e-06
W6854	1.29206e-06	NA	3.48687e-07	NA	2.25217e-07	NA	NA	NA	NA	NA	1.86597e-06
W6858	3.22584e-07	NA	0	NA	0	NA	NA	NA	NA	NA	3.22584e-07
W6860	4.52706e-06	NA	2.21688e-07	NA	5.65252e-06	NA	NA	NA	NA	NA	1.04013e-05
W6864	2.91133e-07	NA	0	NA	9.48557e-07	NA	NA	NA	NA	NA	1.23969e-06
W6868	1.08707e-06	NA	0	NA	1.52759e-07	NA	NA	NA	NA	NA	1.23983e-06
W6870	2.65718e-06	NA	1.2162e-06	NA	7.30993e-06	NA	NA	NA	NA	NA	1.11833e-05
W6872	3.70839e-06	NA	1.92351e-06	NA	6.1307e-06	NA	NA	NA	NA	NA	1.17626e-05
W6874	8.45014e-07	NA	3.51556e-07	NA	1.82068e-06	NA	NA	NA	NA	NA	3.01725e-06
W6876	4.68299e-07	NA	0	NA	3.70523e-07	NA	NA	NA	NA	NA	8.38822e-07
W6878	9.52804e-07	NA	4.39983e-08	NA	6.00421e-07	NA	NA	NA	NA	NA	1.59722e-06
W6880	5.48276e-07	NA	7.03948e-07	NA	2.00169e-06	NA	NA	NA	NA	NA	3.25392e-06
W6882	2.38718e-06	NA	7.92297e-07	NA	2.3875e-06	NA	NA	NA	NA	NA	5.56697e-06
W6890	1.71647e-07	NA	0	NA	5.13591e-07	NA	NA	NA	NA	NA	6.85238e-07
W6894	1.50619e-06	NA	0	NA	8.24341e-07	NA	NA	NA	NA	NA	2.33053e-06
W6898	8.87857e-07	NA	7.20143e-08	NA	1.19264e-06	NA	NA	NA	NA	NA	2.15251e-06
W6902	2.15096e-06	NA	2.32696e-06	NA	1.18577e-05	NA	NA	NA	NA	NA	1.63356e-05
W6904	1.79865e-06	NA	0	NA	5.13649e-06	NA	NA	NA	NA	NA	6.93514e-06
W6910	3.10561e-06	NA	6.69571e-07	NA	4.43284e-06	NA	NA	NA	NA	NA	8.20802e-06
W6912	6.51988e-06	NA	1.58027e-07	NA	2.72729e-05	NA	NA	NA	NA	NA	3.39508e-05
W6914	9.03067e-07	NA	0	NA	3.2944e-06	NA	NA	NA	NA	NA	4.19746e-06
W6918	2.86813e-06	NA	0	NA	1.9163e-05	NA	NA	NA	NA	NA	2.20311e-05
W6920	1.79554e-06	NA	0	NA	2.70213e-06	NA	NA	NA	NA	NA	4.49767e-06
W6932	2.91963e-06	NA	0	NA	6.27725e-06	NA	NA	NA	NA	NA	9.19687e-06
W6960	3.09002e-06	NA	1.8001e-07	NA	2.62097e-06	NA	NA	NA	NA	NA	5.891e-06
W7009	4.69377e-05	NA	8.04311e-06	NA	1.35619e-05	NA	NA	NA	NA	NA	6.85427e-05
W7011	1.1578e-07	NA	0	NA	0	NA	NA	NA	NA	NA	1.1578e-07
W7015	1.39627e-06	NA	1.51162e-06	NA	1.91296e-06	NA	NA	NA	NA	NA	4.82085e-06
W7017	2.50139e-07	NA	1.53708e-07	NA	0	NA	NA	NA	NA	NA	4.03847e-07
W7019	4.83454e-06	NA	3.47007e-07	NA	7.27519e-06	NA	NA	NA	NA	NA	1.24567e-05
W7021	8.02998e-06	NA	2.00938e-06	NA	1.15373e-05	NA	NA	NA	NA	NA	2.15767e-05
W7025	3.65801e-06	NA	5.78328e-07	NA	2.5952e-06	NA	NA	NA	NA	NA	6.83153e-06
W7027	1.52955e-06	NA	3.20346e-07	NA	9.14031e-07	NA	NA	NA	NA	NA	2.76393e-06
W7029	3.50114e-06	NA	8.28255e-08	NA	2.18175e-06	NA	NA	NA	NA	NA	5.76572e-06
W7031	2.99633e-06	NA	8.6151e-07	NA	5.99109e-06	NA	NA	NA	NA	NA	9.84892e-06
W7033	3.95714e-06	NA	6.51031e-07	NA	7.22801e-06	NA	NA	NA	NA	NA	1.18362e-05
W7035	2.10715e-07	NA	1.05052e-07	NA	4.7e-07	NA	NA	NA	NA	NA	7.85767e-07
W7037	6.29188e-06	NA	1.26818e-06	NA	1.05988e-05	NA	NA	NA	NA	NA	1.81589e-05
W7043	1.25569e-06	NA	6.63733e-07	NA	3.67815e-06	NA	NA	NA	NA	NA	5.59757e-06
W7045	4.94016e-06	NA	8.87797e-07	NA	2.96654e-06	NA	NA	NA	NA	NA	8.7945e-06
W7047	9.15262e-07	NA	3.1658e-07	NA	3.0776e-06	NA	NA	NA	NA	NA	4.30944e-06
W7049	7.25933e-06	NA	2.49863e-07	NA	1.02215e-05	NA	NA	NA	NA	NA	1.77307e-05
W7053	2.26121e-07	NA	0	NA	2.6463e-07	NA	NA	NA	NA	NA	4.90751e-07
W7055	9.27604e-07	NA	1.4589e-07	NA	1.67312e-06	NA	NA	NA	NA	NA	2.74661e-06
W7057	0	NA	0	NA	9.56078e-08	NA	NA	NA	NA	NA	9.56078e-08
W7059	1.06521e-06	NA	3.26107e-07	NA	1.42988e-06	NA	NA	NA	NA	NA	2.8212e-06
W7061	1.81219e-05	NA	9.18274e-07	NA	5.14619e-05	NA	NA	NA	NA	NA	7.0502e-05
W7063	1.08208e-05	NA	8.03305e-08	NA	2.78335e-05	NA	NA	NA	NA	NA	3.87347e-05
W7067	7.74329e-07	NA	0	NA	1.96049e-06	NA	NA	NA	NA	NA	2.73482e-06
W7069	1.03529e-06	NA	2.63821e-07	NA	6.91204e-06	NA	NA	NA	NA	NA	8.21115e-06
W7071	4.03964e-07	NA	0	NA	6.35291e-07	NA	NA	NA	NA	NA	1.03925e-06
W7073	7.53763e-06	NA	3.98254e-07	NA	1.98395e-05	NA	NA	NA	NA	NA	2.77754e-05
W7075	5.39241e-06	NA	1.86243e-07	NA	1.77233e-05	NA	NA	NA	NA	NA	2.33019e-05
W7077	1.05185e-06	NA	0	NA	8.20471e-06	NA	NA	NA	NA	NA	9.25656e-06
W7079	3.21991e-06	NA	0	NA	3.79977e-06	NA	NA	NA	NA	NA	7.01967e-06
W7081	0	NA	0	NA	2.1014e-06	NA	NA	NA	NA	NA	2.1014e-06
W7083	8.4542e-07	NA	2.03374e-07	NA	7.891e-06	NA	NA	NA	NA	NA	8.93979e-06
W7087	1.97152e-06	NA	5.74133e-07	NA	1.2693e-06	NA	NA	NA	NA	NA	3.81495e-06
W7089	3.4168e-06	NA	1.08897e-07	NA	5.11954e-06	NA	NA	NA	NA	NA	8.64524e-06
W7093	2.75426e-06	NA	0	NA	2.05408e-06	NA	NA	NA	NA	NA	4.80834e-06
W7097	3.82318e-07	NA	1.09179e-07	NA	2.76943e-06	NA	NA	NA	NA	NA	3.26092e-06
W7099	1.21655e-06	NA	0	NA	1.02341e-06	NA	NA	NA	NA	NA	2.23996e-06
W7101	2.0132e-07	NA	0	NA	1.51915e-06	NA	NA	NA	NA	NA	1.72047e-06
W7103	2.79226e-07	NA	1.32702e-07	NA	1.5941e-06	NA	NA	NA	NA	NA	2.00602e-06
W7105	1.15376e-05	NA	1.40957e-07	NA	4.10679e-05	NA	NA	NA	NA	NA	5.27464e-05
W7111	7.79073e-06	NA	1.26374e-07	NA	3.92109e-05	NA	NA	NA	NA	NA	4.7128e-05
W7113	2.81936e-06	NA	3.64571e-07	NA	1.52906e-05	NA	NA	NA	NA	NA	1.84745e-05
WB04lung	0	NA	0	NA	1.29963e-06	NA	NA	NA	NA	NA	1.29963e-06
WB05lung	1.64357e-07	NA	0	NA	0	NA	NA	NA	NA	NA	1.64357e-07
WB06lung	2.04353e-06	NA	3.44249e-07	NA	9.46004e-07	NA	NA	NA	NA	NA	3.33378e-06
ZZE1814	1.12534e-07	NA	0	NA	1.23158e-07	NA	NA	NA	NA	NA	2.35692e-07
ZZE1826	6.21782e-07	NA	0	NA	0	NA	NA	NA	NA	NA	6.21782e-07
ZZE1851	0	NA	0	NA	1.75965e-06	NA	NA	NA	NA	NA	1.75965e-06
ZZE2811	6.92648e-07	NA	5.45227e-08	NA	0	NA	NA	NA	NA	NA	7.47171e-07
ZZE2867	2.15578e-06	NA	0	NA	6.32518e-07	NA	NA	NA	NA	NA	2.7883e-06
ZZE3831	6.29244e-07	NA	0	NA	2.04737e-07	NA	NA	NA	NA	NA	8.33981e-07
ZZE3856	8.58522e-07	NA	0	NA	1.10875e-05	NA	NA	NA	NA	NA	1.1946e-05
ZZE3874	1.92429e-06	NA	8.86367e-07	NA	2.06782e-05	NA	NA	NA	NA	NA	2.34889e-05
ZZE4838	4.80294e-07	NA	0	NA	8.80091e-07	NA	NA	NA	NA	NA	1.36039e-06
ZZE4866	0	NA	0	NA	1.64116e-07	NA	NA	NA	NA	NA	1.64116e-07
ZZE4870	6.20914e-07	NA	0	NA	1.87024e-06	NA	NA	NA	NA	NA	2.49116e-06

## Sheet: S5
Table S5 The number and percentage of genes in the PRGC90 annotated to each functional item.
Item	Number	Percentage
Non-redundant genes	10031593	1
Genes blasted to Uniprot TrEMBL database	5540036	0.55
Genes annotated to KEGG Orthologs/Ortholog number	5,398,574/14,859	0.54
Genes annotated to KEGG pathways/Pathway number	3,078,547/458	0.31
Genes annotated to eggNOG/Ortholog number	4,362,614/75,059	0.43
Genes annotated to CAZy/CAZy family number	154,154/594	0.02
Genes annotated to VFDB/Virulence factor genes number	778,009/17,144	0.08

## Sheet: S6
Table S6 Summary of 356 metagenome assembled genomes (MAGs).
MAG_ID	completeness	contamination	Quality score	GC	Quality group	N50 (bp)	Genome size (bp)	Binning	Contigs	Abundance	GTDB-tk
MAG_268	100	0.507	97.465	0.6	Near complete	78423	2425096	Co-assembly	692	0.154723	d__Bacteria;p__Actinobacteriota;c__Actinomycetia;o__Propionibacteriales;f__Propionibacteriaceae;g__Cutibacterium;s__Cutibacterium acnes
MAG_267	100	0.4	98	0.317	Near complete	67875	1842579	Co-assembly	137	0.0881414	d__Archaea;p__Methanobacteriota;c__Methanobacteria;o__Methanobacteriales;f__Methanobacteriaceae;g__Methanobrevibacter_A;s__Methanobrevibacter_A sp900769095
MAG_214	100	1.153	94.235	0.412	Near complete	181851	3620789	Co-assembly	1001	0.0566333	d__Bacteria;p__Bacteroidota;c__Bacteroidia;o__Flavobacteriales;f__Crocinitomicaceae;g__Taishania;s__
MAG_92	100	0	100	0.258	Near complete	54690	858620	Single-assembly	1330	6.69507	d__Bacteria;p__Firmicutes;c__Bacilli;o__Mycoplasmatales;f__Metamycoplasmataceae;g__Mesomycoplasma;s__Mesomycoplasma hyorhinis
MAG_88	100	0.384	98.08	0.281	Near complete	63565	754512	Single-assembly	499	28.2505	d__Bacteria;p__Firmicutes;c__Bacilli;o__Mycoplasmatales;f__Mycoplasmoidaceae;g__Ureaplasma;s__
MAG_29	100	0	100	0.415	Near complete	112006	3265616	Single-assembly	49	1.55922	d__Bacteria;p__Proteobacteria;c__Gammaproteobacteria;o__Pseudomonadales;f__Moraxellaceae;g__Acinetobacter;s__Acinetobacter johnsonii
MAG_18	100	0.785	96.075	0.469	Near complete	415710	2898815	Single-assembly	42	0.10132	d__Bacteria;p__Proteobacteria;c__Gammaproteobacteria;o__Enterobacterales;f__Alteromonadaceae;g__Idiomarina;s__Idiomarina abyssalis
MAG_348	99.96	0.07	99.61	0.505	Near complete	117595	4816168	Single-assembly	86	0.0377847	d__Bacteria;p__Proteobacteria;c__Gammaproteobacteria;o__Enterobacterales;f__Enterobacteriaceae;g__Escherichia;s__Escherichia coli
MAG_326	99.96	0.079	99.565	0.505	Near complete	345995	4928526	Single-assembly	459	0.0801352	d__Bacteria;p__Proteobacteria;c__Gammaproteobacteria;o__Enterobacterales;f__Enterobacteriaceae;g__Escherichia;s__Escherichia coli
MAG_300	99.92	0.104	99.4	0.505	Near complete	150879	4922131	Single-assembly	48	0.125596	d__Bacteria;p__Proteobacteria;c__Gammaproteobacteria;o__Enterobacterales;f__Enterobacteriaceae;g__Escherichia;s__Escherichia coli
MAG_345	99.76	0.584	96.84	0.667	Near complete	157920	4655570	Single-assembly	50	2.07102	d__Bacteria;p__Proteobacteria;c__Gammaproteobacteria;o__Burkholderiales;f__Burkholderiaceae;g__Hydrogenophaga;s__
MAG_329	99.7	1	94.7	0.425	Near complete	189802	5537869	Single-assembly	18	0.0700473	d__Bacteria;p__Cyanobacteria;c__Cyanobacteriia;o__Cyanobacteriales;f__Chroococcidiopsidaceae;g__;s__
MAG_51	99.54	0.02	99.44	0.401	Near complete	319314	2269193	Single-assembly	71	0.530184	d__Bacteria;p__Proteobacteria;c__Gammaproteobacteria;o__Enterobacterales;f__Pasteurellaceae;g__Pasteurella;s__Pasteurella multocida
MAG_53	99.37	0.313	97.805	0.687	Near complete	71157	4846946	Single-assembly	1803	1.90136	d__Bacteria;p__Proteobacteria;c__Alphaproteobacteria;o__Rhizobiales;f__Beijerinckiaceae;g__Methylobacterium;s__
MAG_306	99.27	0	99.27	0.294	Near complete	53008	867093	Single-assembly	114	0.0476868	d__Bacteria;p__Firmicutes;c__Bacilli;o__Mycoplasmatales;f__Metamycoplasmataceae;g__Mesomycoplasma;s__
MAG_114	99.27	0	99.27	0.285	Near complete	42603	932265	Single-assembly	1400	1.90204	d__Bacteria;p__Firmicutes;c__Bacilli;o__Mycoplasmatales;f__Metamycoplasmataceae;g__Mesomycoplasma;s__Mesomycoplasma hyopneumoniae
MAG_47	99.27	0	99.27	0.285	Near complete	257882	895358	Single-assembly	863	41.1356	d__Bacteria;p__Firmicutes;c__Bacilli;o__Mycoplasmatales;f__Metamycoplasmataceae;g__Mesomycoplasma;s__Mesomycoplasma hyopneumoniae
MAG_5	99.27	0	99.27	0.284	Near complete	85328	931328	Single-assembly	27	3.36688	d__Bacteria;p__Firmicutes;c__Bacilli;o__Mycoplasmatales;f__Metamycoplasmataceae;g__Mesomycoplasma;s__Mesomycoplasma hyopneumoniae
MAG_56	99.26	0.451	97.005	0.394	Near complete	98971	3383824	Single-assembly	171	0.669982	d__Bacteria;p__Proteobacteria;c__Gammaproteobacteria;o__Pseudomonadales;f__Moraxellaceae;g__Acinetobacter;s__Acinetobacter haemolyticus
MAG_350	99.22	0.653	95.955	0.617	Near complete	74493	6547892	Single-assembly	146	0.225528	d__Bacteria;p__Proteobacteria;c__Gammaproteobacteria;o__Pseudomonadales;f__Pseudomonadaceae;g__Pseudomonas_E;s__Pseudomonas_E mendocina_A
MAG_61	99.13	0.369	97.285	0.365	Near complete	216675	1733442	Single-assembly	538	0.0367992	d__Bacteria;p__Campylobacterota;c__Campylobacteria;o__Campylobacterales;f__Campylobacteraceae;g__Campylobacter_A;s__Campylobacter_A mucosalis
MAG_16	99.03	0.362	97.22	0.284	Near complete	31568	848062	Single-assembly	54	2.31613	d__Bacteria;p__Firmicutes;c__Bacilli;o__Mycoplasmatales;f__Metamycoplasmataceae;g__Mesomycoplasma;s__Mesomycoplasma hyopneumoniae
MAG_91	99.01	0.245	97.785	0.36	Near complete	52341	2303587	Single-assembly	982	0.0688874	d__Bacteria;p__Bacteroidota;c__Bacteroidia;o__Flavobacteriales;f__Weeksellaceae;g__Bergeyella;s__Bergeyella zoohelcum
MAG_11	98.98	0.974	94.11	0.617	Near complete	45876	4435394	Single-assembly	210	0.119244	d__Bacteria;p__Proteobacteria;c__Gammaproteobacteria;o__Enterobacterales;f__Aeromonadaceae;g__Aeromonas;s__Aeromonas caviae
MAG_263	98.95	2.75	85.2	0.409	Near complete	37885	2224340	Co-assembly	192	0.0662601	d__Bacteria;p__Bacteroidota;c__Bacteroidia;o__Bacteroidales;f__Dysgonomonadaceae;g__Petrimonas;s__
MAG_161	98.91	1.352	92.15	0.619	Near complete	263631	3708575	Co-assembly	318	0.147818	d__Bacteria;p__Proteobacteria;c__Alphaproteobacteria;o__Caulobacterales;f__Hyphomonadaceae;g__Hyphomonas;s__
MAG_33	98.86	0.632	95.7	0.529	Near complete	12210	3202387	Single-assembly	473	0.104703	d__Bacteria;p__Firmicutes;c__Bacilli;o__Bacillales;f__Anoxybacillaceae;g__Geobacillus;s__Geobacillus sp002809955
MAG_96	98.79	0.654	95.52	0.65	Near complete	14750	2017897	Single-assembly	1135	0.337977	d__Bacteria;p__Deinococcota;c__Deinococci;o__Deinococcales;f__Thermaceae;g__Thermus;s__Thermus scotoductus
MAG_104	98.77	0.245	97.545	0.411	Near complete	96866	2201504	Single-assembly	470	0.0805199	d__Bacteria;p__Bacteroidota;c__Bacteroidia;o__Flavobacteriales;f__Weeksellaceae;g__Planobacterium;s__
MAG_120	98.59	1.355	91.815	0.625	Near complete	37187	6528327	Co-assembly	108	0.0912959	d__Bacteria;p__Actinobacteriota;c__Actinomycetia;o__Mycobacteriales;f__Mycobacteriaceae;g__Rhodococcus;s__Rhodococcus qingshengii
MAG_339	98.51	0.899	94.015	0.398	Near complete	27860	2124860	Single-assembly	139	0.21559	d__Bacteria;p__Proteobacteria;c__Gammaproteobacteria;o__Enterobacterales;f__Pasteurellaceae;g__Glaesserella;s__Glaesserella parasuis
MAG_109	98.41	0.925	93.785	0.483	Near complete	10138	3997518	Single-assembly	555	0.0244876	d__Bacteria;p__Proteobacteria;c__Gammaproteobacteria;o__Pseudomonadales;f__Moraxellaceae;g__Alkanindiges;s__
MAG_55	98.38	0.185	97.455	0.471	Near complete	41228	3680464	Single-assembly	827	0.083485	d__Bacteria;p__Bacteroidota;c__Bacteroidia;o__Bacteroidales;f__Bacteroidaceae;g__Bacteroides;s__Bacteroides heparinolyticus
MAG_42	98.38	0.062	98.07	0.42	Near complete	48975	2260414	Single-assembly	106	3.02924	d__Bacteria;p__Firmicutes;c__Bacilli;o__Bacillales;f__Anoxybacillaceae;g__Anoxybacillus;s__Anoxybacillus flavithermus_G
MAG_349	98.15	0	98.15	0.29	Near complete	202264	773111	Single-assembly	57	2.78918	d__Bacteria;p__Firmicutes;c__Bacilli;o__Mycoplasmatales;f__Metamycoplasmataceae;g__Mesomycoplasma;s__Mesomycoplasma flocculare
MAG_200	97.98	0.735	94.305	0.708	Near complete	26838	3544049	Co-assembly	194	0.077325	d__Bacteria;p__Actinobacteriota;c__Actinomycetia;o__Mycobacteriales;f__Mycobacteriaceae;g__Dietzia;s__Dietzia cercidiphylli
MAG_83	97.94	1.96	88.14	0.379	Near complete	32233	5117333	Single-assembly	986	0.0352091	d__Bacteria;p__Bacteroidota;c__Bacteroidia;o__Flavobacteriales;f__Weeksellaceae;g__Chryseobacterium;s__
MAG_334	97.66	0	97.66	0.653	Near complete	11805	1883607	Single-assembly	32	0.2089	d__Bacteria;p__Deinococcota;c__Deinococci;o__Deinococcales;f__Thermaceae;g__Thermus;s__Thermus scotoductus
MAG_17	97.65	0.448	95.41	0.47	Near complete	55388	2622491	Single-assembly	109	0.0836227	d__Bacteria;p__Proteobacteria;c__Gammaproteobacteria;o__Enterobacterales;f__Alteromonadaceae;g__Idiomarina;s__Idiomarina zobellii
MAG_273	97.59	2.78	83.69	0.622	Near complete	187727	6579275	Co-assembly	53	0.126433	d__Bacteria;p__Proteobacteria;c__Alphaproteobacteria;o__Rhizobiales;f__Rhizobiaceae;g__Mesorhizobium;s__Mesorhizobium sp004136315
MAG_291	97.53	1.293	91.065	0.407	Near complete	39979	1553301	Co-assembly	266	0.315688	d__Bacteria;p__Firmicutes;c__Bacilli;o__Lactobacillales;f__Streptococcaceae;g__Streptococcus;s__Streptococcus alactolyticus
MAG_25	97.24	0.847	93.005	0.677	Near complete	23325	2130830	Single-assembly	192	0.0857288	d__Bacteria;p__Deinococcota;c__Deinococci;o__Deinococcales;f__Thermaceae;g__Thermus;s__
MAG_282	97.18	3.948	77.44	0.693	Near complete	67963	3730902	Co-assembly	145	0.0729189	d__Bacteria;p__Proteobacteria;c__Gammaproteobacteria;o__Xanthomonadales;f__Xanthomonadaceae;g__Luteimonas;s__Luteimonas sp002324875
MAG_223	97.03	0.557	94.245	0.446	Near complete	18421	2114370	Co-assembly	185	0.045929	d__Bacteria;p__Bacteroidota;c__Bacteroidia;o__Bacteroidales;f__Bacteroidaceae;g__Phocaeicola;s__
MAG_280	96.77	0.983	91.855	0.413	Near complete	29780	2924783	Co-assembly	235	0.0464995	d__Bacteria;p__Bacteroidota;c__Bacteroidia;o__Bacteroidales;f__Bacteroidaceae;g__Prevotella;s__
MAG_130	96.77	0.078	96.38	0.482	Near complete	25262	1779740	Co-assembly	84	0.027005	d__Bacteria;p__Firmicutes_A;c__Clostridia;o__Christensenellales;f__CAG-138;g__RGIG1693;s__RGIG1693 sp016293975
MAG_182	96.64	2.03	86.49	0.71	Near complete	56782	3193540	Co-assembly	172	0.0728646	d__Bacteria;p__Actinobacteriota;c__Actinomycetia;o__Actinomycetales;f__Microbacteriaceae;g__Microbacterium;s__
MAG_76	96.64	2.678	83.25	0.653	Near complete	13842	5126148	Single-assembly	356	0.600388	d__Bacteria;p__Proteobacteria;c__Gammaproteobacteria;o__Nevskiales;f__Nevskiaceae;g__Hydrocarboniphaga;s__Hydrocarboniphaga effusa
MAG_149	96.29	0	96.29	0.605	Near complete	130168	2934534	Co-assembly	684	0.0843665	d__Bacteria;p__Armatimonadota;c__Fimbriimonadia;o__Fimbriimonadales;f__GBS-DC;g__LDYB01;s__LDYB01 sp001442985
MAG_242	96.2	1.095	90.725	0.489	Near complete	30105	2502096	Co-assembly	650	0.0853765	d__Bacteria;p__Bacteroidota;c__Bacteroidia;o__Bacteroidales;f__Bacteroidaceae;g__Prevotella;s__Prevotella sp002251245
MAG_229	96.15	1.655	87.875	0.611	Near complete	15854	3073856	Co-assembly	62	0.025112	d__Bacteria;p__Actinobacteriota;c__Actinomycetia;o__Actinomycetales;f__Micrococcaceae;g__Nesterenkonia;s__Nesterenkonia salmonea
MAG_82	95.92	0.809	91.875	0.449	Near complete	5684	2242536	Single-assembly	2259	0.0535468	d__Bacteria;p__Bacteroidota;c__Bacteroidia;o__Flavobacteriales;f__Weeksellaceae;g__Kaistella;s__Kaistella sp002477665
MAG_79	95.76	1.401	88.755	0.396	Near complete	17692	2089511	Single-assembly	1669	0.133355	d__Bacteria;p__Proteobacteria;c__Gammaproteobacteria;o__Enterobacterales;f__Pasteurellaceae;g__Glaesserella;s__Glaesserella parasuis
MAG_105	95.68	1.014	90.61	0.351	Near complete	36186	2715760	Single-assembly	36	0.240092	d__Bacteria;p__Bacteroidota;c__Bacteroidia;o__Flavobacteriales;f__Weeksellaceae;g__Chryseobacterium;s__
MAG_317	95.57	1.806	86.54	0.392	Near complete	24962	2969745	Single-assembly	480	0.208235	d__Bacteria;p__Spirochaetota;c__Spirochaetia;o__Treponematales;f__Treponemataceae;g__Treponema_D;s__Treponema_D sp016293915
MAG_289	95.57	1.414	88.5	0.415	Near complete	17156	2335358	Co-assembly	334	0.0410097	d__Bacteria;p__Bacteroidota;c__Bacteroidia;o__Bacteroidales;f__Bacteroidaceae;g__Phocaeicola;s__
MAG_276	95.49	1.287	89.055	0.624	Near complete	11517	2922896	Co-assembly	229	0.0827284	d__Bacteria;p__Deinococcota;c__Deinococci;o__Deinococcales;f__Thermaceae;g__Meiothermus_B;s__Meiothermus_B silvanus
MAG_168	95.45	2.249	84.205	0.505	Near complete	116652	3088394	Co-assembly	138	0.0636708	d__Bacteria;p__Proteobacteria;c__Gammaproteobacteria;o__Enterobacterales;f__Alteromonadaceae;g__Alishewanella;s__Alishewanella agri
MAG_183	95.16	0	95.16	0.449	Near complete	36245	2138830	Co-assembly	357	0.124745	d__Bacteria;p__Bacteroidota;c__Bacteroidia;o__Bacteroidales;f__F082;g__Limimorpha;s__Limimorpha sp900769945
MAG_60	95.04	0.862	90.73	0.595	Near complete	5371	2141850	Single-assembly	328	0.0103113	d__Bacteria;p__Actinobacteriota;c__Actinomycetia;o__Actinomycetales;f__Actinomycetaceae;g__Trueperella;s__Trueperella pyogenes
MAG_315	95.01	0	95.01	0.439	Near complete	11231	2240143	Single-assembly	236	0.255622	d__Bacteria;p__Proteobacteria;c__Gammaproteobacteria;o__Pseudomonadales;f__Moraxellaceae;g__Moraxella_A;s__Moraxella_A sp002478835
MAG_6	94.98	2.131	84.325	0.283	Near complete	3236	872748	Single-assembly	404	0.507555	d__Bacteria;p__Firmicutes;c__Bacilli;o__Mycoplasmatales;f__Metamycoplasmataceae;g__Mesomycoplasma;s__Mesomycoplasma hyopneumoniae
MAG_325	94.95	0.922	90.34	0.392	Near complete	8935	2114253	Single-assembly	168	0.0510523	d__Bacteria;p__Proteobacteria;c__Gammaproteobacteria;o__Enterobacterales;f__Pasteurellaceae;g__Actinobacillus_A;s__Actinobacillus_A minor
MAG_298	94.72	3.057	79.435	0.62	Near complete	45990	4527419	Co-assembly	171	0.0596477	d__Bacteria;p__Proteobacteria;c__Alphaproteobacteria;o__Rhizobiales;f__Rhizobiaceae;g__Allorhizobium;s__Allorhizobium rosettiformans
MAG_240	94.63	0.398	92.64	0.466	Near complete	20211	3124661	Co-assembly	110	0.0338609	d__Bacteria;p__Firmicutes_A;c__Clostridia;o__Oscillospirales;f__Ruminococcaceae;g__Ruminococcus;s__Ruminococcus flavefaciens_E
MAG_285	94.5	1.211	88.445	0.492	Near complete	39162	2212799	Co-assembly	237	0.0591457	d__Bacteria;p__Proteobacteria;c__Gammaproteobacteria;o__Burkholderiales;f__Neisseriaceae;g__Neisseria;s__
MAG_74	94.38	0	94.38	0.671	Near complete	19751	3783909	Single-assembly	603	0.456955	d__Bacteria;p__Proteobacteria;c__Alphaproteobacteria;o__Sphingomonadales;f__Sphingomonadaceae;g__Sphingomonas;s__Sphingomonas aquatilis
MAG_8	94.17	0.42	92.07	0.398	Near complete	10005	2003634	Single-assembly	274	0.0321949	d__Bacteria;p__Proteobacteria;c__Gammaproteobacteria;o__Enterobacterales;f__Pasteurellaceae;g__Glaesserella;s__Glaesserella parasuis
MAG_137	94.07	1.28	87.67	0.628	Near complete	242125	3727849	Co-assembly	302	0.118213	d__Bacteria;p__Proteobacteria;c__Gammaproteobacteria;o__Pseudomonadales;f__Alcanivoracaceae;g__Alcanivorax_A;s__Alcanivorax_A pacificus
MAG_297	94.01	3.151	78.255	0.613	Near complete	22129	3352277	Co-assembly	39	0.0325292	d__Bacteria;p__Acidobacteriota;c__Blastocatellia;o__Pyrinomonadales;f__Pyrinomonadaceae;g__Pyrinomonas;s__
MAG_246	93.97	0	93.97	0.425	Near complete	21481	1819378	Co-assembly	289	0.0967549	d__Bacteria;p__Bacteroidota;c__Bacteroidia;o__Bacteroidales;f__P3;g__Onthomorpha;s__Onthomorpha sp004551865
MAG_261	93.94	0	93.94	0.451	Near complete	64787	1800697	Co-assembly	150	0.133968	d__Bacteria;p__Bacteroidota;c__Bacteroidia;o__Bacteroidales;f__Porphyromonadaceae;g__Porphyromonas;s__
MAG_64	93.82	0.558	91.03	0.48	Near complete	12397	2334445	Single-assembly	496	0.020384	d__Bacteria;p__Proteobacteria;c__Gammaproteobacteria;o__Pseudomonadales;f__Moraxellaceae;g__Psychrobacter;s__Psychrobacter celer
MAG_102	93.78	0.564	90.96	0.679	Near complete	7956	1879689	Single-assembly	227	0.0492669	d__Bacteria;p__Deinococcota;c__Deinococci;o__Deinococcales;f__Thermaceae;g__Thermus;s__
MAG_167	93.58	1.051	88.325	0.716	Near complete	64213	5968910	Co-assembly	152	0.120082	d__Bacteria;p__Proteobacteria;c__Alphaproteobacteria;o__Rhizobiales;f__Beijerinckiaceae;g__Methylobacterium;s__Methylobacterium ajmalii
MAG_327	93.57	3.107	78.035	0.604	Near complete	10757	5098828	Single-assembly	115	0.0228042	d__Bacteria;p__Deinococcota;c__Deinococci;o__Deinococcales;f__JAAFIG01;g__;s__
MAG_146	93.54	1.313	86.975	0.517	Near complete	45600	1624674	Co-assembly	216	0.0546378	d__Bacteria;p__Firmicutes_A;c__Clostridia;o__Christensenellales;f__CAG-138;g__Phil1;s__Phil1 sp004558525
MAG_134	93.5	5.389	66.555	0.662	Medium quality (QS > 50)	59319	3606949	Co-assembly	496	0.162876	d__Bacteria;p__Proteobacteria;c__Gammaproteobacteria;o__Burkholderiales;f__Burkholderiaceae;g__Aquabacterium;s__
MAG_294	93.33	1.752	84.57	0.64	Near complete	61619	5260862	Co-assembly	139	0.042829	d__Bacteria;p__Actinobacteriota;c__Actinomycetia;o__Mycobacteriales;f__Mycobacteriaceae;g__Mycobacterium;s__Mycobacterium chelonae
MAG_211	93	2.295	81.525	0.464	Near complete	21919	1894185	Co-assembly	253	0.0307695	d__Bacteria;p__Bacteroidota;c__Bacteroidia;o__Bacteroidales;f__Porphyromonadaceae;g__Porphyromonas;s__
MAG_124	93	0.954	88.23	0.42	Near complete	17615	1490659	Co-assembly	589	0.0298298	d__Bacteria;p__Firmicutes_A;c__Clostridia;o__Tissierellales;f__Peptoniphilaceae;g__JAAYQA01;s__
MAG_19	92.89	1.771	84.035	0.66	Near complete	5849	4811772	Single-assembly	1148	0.0716661	d__Bacteria;p__Proteobacteria;c__Gammaproteobacteria;o__Pseudomonadales;f__Pseudomonadaceae;g__Pseudomonas_B;s__Pseudomonas_B oryzihabitans
MAG_132	92.85	1.323	86.235	0.335	Near complete	25712	2001426	Co-assembly	27	0.0926046	d__Bacteria;p__Bacteroidota;c__Bacteroidia;o__Flavobacteriales;f__Weeksellaceae;g__Planobacterium;s__
MAG_328	92.83	0.423	90.715	0.652	Near complete	9325	1824745	Single-assembly	77	0.0605202	d__Bacteria;p__Deinococcota;c__Deinococci;o__Deinococcales;f__Thermaceae;g__Thermus;s__Thermus scotoductus
MAG_354	92.69	0.45	90.44	0.51	Near complete	37462	2834957	Single-assembly	558	0.0338706	d__Bacteria;p__Bacteroidota;c__Bacteroidia;o__Bacteroidales;f__Bacteroidaceae;g__Prevotella;s__Prevotella sp900543585
MAG_162	92.66	1.672	84.3	0.517	Near complete	24443	2277661	Co-assembly	134	0.039122	d__Bacteria;p__Bacteroidota;c__Bacteroidia;o__Bacteroidales;f__Bacteroidaceae;g__UBA4372;s__
MAG_71	92.33	0.686	88.9	0.479	Near complete	13201	2346542	Single-assembly	534	0.0144743	d__Bacteria;p__Proteobacteria;c__Gammaproteobacteria;o__Pseudomonadales;f__Moraxellaceae;g__Psychrobacter;s__Psychrobacter celer
MAG_228	92.12	1.989	82.175	0.515	Near complete	18439	2691667	Co-assembly	43	0.0204814	d__Bacteria;p__Proteobacteria;c__Gammaproteobacteria;o__Enterobacterales;f__Alteromonadaceae;g__Aliidiomarina;s__
MAG_136	92.05	1.528	84.41	0.649	Near complete	32290	6976152	Co-assembly	293	0.0525198	d__Bacteria;p__Proteobacteria;c__Alphaproteobacteria;o__Rhizobiales;f__Xanthobacteraceae;g__Bradyrhizobium;s__Bradyrhizobium sp002831585
MAG_336	91.78	0.29	90.33	0.361	Near complete	6769	1998782	Single-assembly	320	0.067088	d__Bacteria;p__Proteobacteria;c__Gammaproteobacteria;o__Pseudomonadales;f__Moraxellaceae;g__Moraxella_A;s__
MAG_123	91.6	3.419	74.505	0.716	Near complete	14213	2541484	Co-assembly	363	0.155953	d__Bacteria;p__Proteobacteria;c__Gammaproteobacteria;o__Xanthomonadales;f__Xanthomonadaceae;g__Lysobacter;s__Lysobacter thermophilus
MAG_241	91.45	2.242	80.24	0.467	Near complete	30113	2476244	Co-assembly	111	0.0493111	d__Bacteria;p__Bacteroidota;c__Bacteroidia;o__Bacteroidales;f__Bacteroidaceae;g__Prevotella;s__Prevotella sp002251295
MAG_26	91.29	1.03	86.14	0.37	Near complete	16632	1546953	Single-assembly	160	0.334022	d__Bacteria;p__Firmicutes;c__Bacilli;o__Staphylococcales;f__Salinicoccaceae;g__Jeotgalicoccus_A;s__Jeotgalicoccus_A schoeneichii
MAG_314	90.79	1.624	82.67	0.651	Near complete	4340	1723687	Single-assembly	19	0.02759	d__Bacteria;p__Deinococcota;c__Deinococci;o__Deinococcales;f__Thermaceae;g__Thermus;s__Thermus scotoductus
MAG_45	90.52	1.945	80.795	0.643	Near complete	8280	4838990	Single-assembly	810	0.479611	d__Bacteria;p__Proteobacteria;c__Alphaproteobacteria;o__Sphingomonadales;f__Sphingomonadaceae;g__Sphingobium;s__Sphingobium yanoikuyae
MAG_66	90.2	0.707	86.665	0.475	Near complete	23972	2393773	Single-assembly	282	0.0275831	d__Bacteria;p__Proteobacteria;c__Gammaproteobacteria;o__Enterobacterales;f__Alteromonadaceae;g__Idiomarina;s__Idiomarina loihiensis
MAG_173	90.01	0.645	86.785	0.45	Near complete	23796	1213499	Co-assembly	145	0.0380388	d__Bacteria;p__Firmicutes_A;c__Clostridia;o__Christensenellales;f__CAG-314;g__SFEB01;s__SFEB01 sp004558105
MAG_218	89.97	2.762	76.16	0.654	Medium quality (QS > 50)	9226	4511118	Co-assembly	236	0.0257438	d__Bacteria;p__Actinobacteriota;c__Actinomycetia;o__Mycobacteriales;f__Mycobacteriaceae;g__Gordonia;s__Gordonia jacobaea
MAG_133	89.95	3.71	71.4	0.695	Medium quality (QS > 50)	12262	2487152	Co-assembly	124	0.160849	d__Bacteria;p__Actinobacteriota;c__Actinomycetia;o__Mycobacteriales;f__Mycobacteriaceae;g__Corynebacterium;s__Corynebacterium xerosis
MAG_272	89.72	3.7	71.22	0.622	Medium quality (QS > 50)	95698	5443206	Co-assembly	420	0.419639	d__Bacteria;p__Proteobacteria;c__Gammaproteobacteria;o__Pseudomonadales;f__Pseudomonadaceae;g__Pseudomonas_E;s__Pseudomonas_E putida_H
MAG_225	89.35	0.848	85.11	0.485	Medium quality (QS > 50)	11494	2967402	Co-assembly	117	0.0228431	d__Bacteria;p__Bacteroidota;c__Bacteroidia;o__Chitinophagales;f__Chitinophagaceae;g__Edaphocola;s__Edaphocola sp001897155
MAG_93	89.24	0	89.24	0.467	Medium quality (QS > 50)	43824	1799387	Single-assembly	75	38.3064	d__Bacteria;p__Bacteroidota;c__Bacteroidia;o__Chitinophagales;f__;g__;s__
MAG_85	89.09	0	89.09	0.391	Medium quality (QS > 50)	31599	1560917	Single-assembly	308	0.506206	d__Bacteria;p__Bacteroidota;c__Bacteroidia;o__Chitinophagales;f__;g__;s__
MAG_101	89.05	1.009	84.005	0.437	Medium quality (QS > 50)	20969	2612061	Single-assembly	265	0.147269	d__Bacteria;p__Proteobacteria;c__Gammaproteobacteria;o__Pseudomonadales;f__Moraxellaceae;g__Psychrobacter;s__Psychrobacter faecalis
MAG_166	88.96	4.782	65.05	0.632	Medium quality (QS > 50)	9928	2360051	Co-assembly	194	0.0288968	d__Bacteria;p__Actinobacteriota;c__Actinomycetia;o__Mycobacteriales;f__Mycobacteriaceae;g__Corynebacterium;s__Corynebacterium falsenii
MAG_164	88.88	0.775	85.005	0.48	Medium quality (QS > 50)	24451	1342455	Co-assembly	288	0.0660494	d__Bacteria;p__Firmicutes_A;c__Clostridia;o__Peptostreptococcales;f__Anaerovoracaceae;g__Copromorpha;s__
MAG_319	88.83	0.394	86.86	0.385	Medium quality (QS > 50)	48939	1595393	Single-assembly	72	0.358822	d__Bacteria;p__Bacteroidota;c__Bacteroidia;o__Chitinophagales;f__;g__;s__
MAG_247	88.52	0	88.52	0.388	Medium quality (QS > 50)	31864	1509700	Co-assembly	231	0.184099	d__Bacteria;p__Firmicutes;c__Bacilli;o__Lactobacillales;f__Lactobacillaceae;g__Limosilactobacillus;s__Limosilactobacillus reuteri
MAG_355	88.51	0.337	86.825	0.519	Medium quality (QS > 50)	83009	3024636	Single-assembly	296	0.0560253	d__Bacteria;p__Bacteroidota;c__Bacteroidia;o__Bacteroidales;f__Bacteroidaceae;g__Prevotella;s__
MAG_302	88.22	0	88.22	0.413	Medium quality (QS > 50)	476691	476691	Single-assembly	116	0.222969	d__Bacteria;p__Firmicutes;c__Bacilli;o__Mycoplasmatales;f__Metamycoplasmataceae;g__;s__
MAG_163	88.22	2.069	77.875	0.381	Medium quality (QS > 50)	31099	1766827	Co-assembly	187	0.1902	d__Bacteria;p__Firmicutes_A;c__Clostridia;o__Lachnospirales;f__Lachnospiraceae;g__UBA2868;s__UBA2868 sp004552595
MAG_299	88.15	1.754	79.38	0.375	Medium quality (QS > 50)	13652	947848	Single-assembly	24	0.0208231	d__Bacteria;p__Firmicutes;c__Bacilli;o__Mycoplasmatales;f__Metamycoplasmataceae;g__;s__
MAG_57	87.98	0.054	87.71	0.392	Medium quality (QS > 50)	26083	1606574	Single-assembly	64	0.396493	d__Bacteria;p__Bacteroidota;c__Bacteroidia;o__Chitinophagales;f__;g__;s__
MAG_264	87.73	0.466	85.4	0.514	Medium quality (QS > 50)	14366	1379107	Co-assembly	164	0.0253507	d__Bacteria;p__Firmicutes_A;c__Clostridia;o__Christensenellales;f__CAG-138;g__SFDB01;s__SFDB01 sp004558825
MAG_245	87.69	3.037	72.505	0.676	Medium quality (QS > 50)	18253	5288738	Co-assembly	405	0.154743	d__Bacteria;p__Proteobacteria;c__Gammaproteobacteria;o__Burkholderiales;f__Burkholderiaceae;g__Comamonas;s__Comamonas tsuruhatensis
MAG_150	87.69	4.444	65.47	0.664	Medium quality (QS > 50)	29368	3158908	Co-assembly	24	0.0643673	d__Bacteria;p__Proteobacteria;c__Alphaproteobacteria;o__Sphingomonadales;f__Sphingomonadaceae;g__Sphingomonas;s__
MAG_230	87.64	0	87.64	0.347	Medium quality (QS > 50)	101745	1999292	Co-assembly	235	0.0576008	d__Bacteria;p__Bacteroidota;c__Bacteroidia;o__Flavobacteriales;f__Flavobacteriaceae;g__;s__
MAG_219	87.58	1.204	81.56	0.619	Medium quality (QS > 50)	10404	1829103	Co-assembly	95	0.0193665	d__Bacteria;p__Proteobacteria;c__Gammaproteobacteria;o__Burkholderiales;f__Rhodocyclaceae;g__Hydrogenophilus;s__Hydrogenophilus thermoluteolus
MAG_284	87.16	2.803	73.145	0.69	Medium quality (QS > 50)	26980	2144198	Co-assembly	266	0.0859241	d__Bacteria;p__Proteobacteria;c__Gammaproteobacteria;o__Burkholderiales;f__Burkholderiaceae;g__Tepidimonas;s__Tepidimonas aquatica
MAG_237	87.12	1.338	80.43	0.659	Medium quality (QS > 50)	42463	2353802	Co-assembly	147	0.0989374	d__Bacteria;p__Proteobacteria;c__Gammaproteobacteria;o__Xanthomonadales;f__Xanthomonadaceae;g__Pseudoxanthomonas_B;s__
MAG_177	87.07	0.495	84.595	0.482	Medium quality (QS > 50)	21112	2161104	Co-assembly	27	0.1281	d__Bacteria;p__Bacteroidota;c__Bacteroidia;o__Bacteroidales;f__Bacteroidaceae;g__UBA4334;s__UBA4334 sp900316975
MAG_257	86.78	6.481	54.375	0.436	Medium quality (QS > 50)	9026	2821340	Co-assembly	1192	0.0293065	d__Bacteria;p__Firmicutes_A;c__Clostridia;o__Lachnospirales;f__Lachnospiraceae;g__;s__
MAG_50	86.69	0	86.69	0.392	Medium quality (QS > 50)	35824	1510854	Single-assembly	858	0.45866	d__Bacteria;p__Bacteroidota;c__Bacteroidia;o__Chitinophagales;f__;g__;s__
MAG_4	86.65	0.492	84.19	0.39	Medium quality (QS > 50)	49173	1558224	Single-assembly	53	0.214122	d__Bacteria;p__Bacteroidota;c__Bacteroidia;o__Chitinophagales;f__;g__;s__
MAG_351	86.45	1.002	81.44	0.369	Medium quality (QS > 50)	7725	481861	Single-assembly	62	1.66071	d__Bacteria;p__Firmicutes;c__Bacilli;o__Mycoplasmatales;f__Metamycoplasmataceae;g__;s__
MAG_2	86.37	1.698	77.88	0.291	Medium quality (QS > 50)	1710	726716	Single-assembly	507	0.199514	d__Bacteria;p__Firmicutes;c__Bacilli;o__Mycoplasmatales;f__Metamycoplasmataceae;g__Mesomycoplasma;s__Mesomycoplasma hyopneumoniae
MAG_222	86.3	1.98	76.4	0.708	Medium quality (QS > 50)	6656	2484566	Co-assembly	379	0.0241646	d__Bacteria;p__Chloroflexota;c__Dehalococcoidia;o__Tepidiformales;f__Tepidiformaceae;g__Tepidiforma;s__
MAG_31	86.21	0.492	83.75	0.393	Medium quality (QS > 50)	10343	1477204	Single-assembly	220	0.073614	d__Bacteria;p__Bacteroidota;c__Bacteroidia;o__Chitinophagales;f__;g__;s__
MAG_46	86.08	1.179	80.185	0.418	Medium quality (QS > 50)	3685	2553582	Single-assembly	1182	0.0386476	d__Bacteria;p__Proteobacteria;c__Gammaproteobacteria;o__Pseudomonadales;f__Moraxellaceae;g__Acinetobacter;s__Acinetobacter johnsonii
MAG_216	85.62	3.598	67.63	0.468	Medium quality (QS > 50)	9437	1648428	Co-assembly	166	0.0536798	d__Bacteria;p__Spirochaetota;c__Spirochaetia;o__Sphaerochaetales;f__Sphaerochaetaceae;g__Ornithospirochaeta;s__Ornithospirochaeta sp016302165
MAG_286	85.44	3.278	69.05	0.65	Medium quality (QS > 50)	167053	4102313	Co-assembly	239	0.11654	d__Bacteria;p__Proteobacteria;c__Alphaproteobacteria;o__Sphingomonadales;f__Sphingomonadaceae;g__Sphingopyxis;s__Sphingopyxis sp017309275
MAG_20	85.25	4.84	61.05	0.649	Medium quality (QS > 50)	1600	1716092	Single-assembly	1304	0.0135991	d__Bacteria;p__Deinococcota;c__Deinococci;o__Deinococcales;f__Thermaceae;g__Thermus;s__Thermus scotoductus
MAG_118	85.24	1.121	79.635	0.407	Medium quality (QS > 50)	11920	1786629	Co-assembly	305	0.0304871	d__Bacteria;p__Proteobacteria;c__Gammaproteobacteria;o__Pseudomonadales;f__Moraxellaceae;g__Moraxella;s__
MAG_310	85.17	7.974	45.3	0.328	Medium quality (QS <= 50)	7052	799227	Single-assembly	198	0.840601	d__Bacteria;p__Firmicutes;c__Bacilli;o__Mycoplasmatales;f__Mycoplasmoidaceae;g__;s__
MAG_335	84.99	0.853	80.725	0.392	Medium quality (QS > 50)	5360	1469115	Single-assembly	103	0.0257255	d__Bacteria;p__Bacteroidota;c__Bacteroidia;o__Chitinophagales;f__;g__;s__
MAG_78	84.95	0.808	80.91	0.676	Medium quality (QS > 50)	5594	4822062	Single-assembly	530	0.291576	d__Bacteria;p__Actinobacteriota;c__Actinomycetia;o__Mycobacteriales;f__Mycobacteriaceae;g__Mycobacterium;s__Mycobacterium sp001644575
MAG_248	84.88	3.949	65.135	0.466	Medium quality (QS > 50)	11892	1628449	Co-assembly	284	0.0305264	d__Bacteria;p__Proteobacteria;c__Gammaproteobacteria;o__Pseudomonadales;f__Moraxellaceae;g__Moraxella;s__
MAG_62	84.83	2.214	73.76	0.418	Medium quality (QS > 50)	6440	2455662	Single-assembly	630	0.128774	d__Bacteria;p__Proteobacteria;c__Gammaproteobacteria;o__Pseudomonadales;f__Moraxellaceae;g__Acinetobacter;s__Acinetobacter johnsonii
MAG_344	84.69	2.609	71.645	0.45	Medium quality (QS > 50)	2673	1966975	Single-assembly	162	0.0245929	d__Bacteria;p__Proteobacteria;c__Gammaproteobacteria;o__Burkholderiales;f__Neisseriaceae;g__Alysiella;s__
MAG_3	84.59	0	84.59	0.391	Medium quality (QS > 50)	35849	1541406	Single-assembly	80	0.0738526	d__Bacteria;p__Bacteroidota;c__Bacteroidia;o__Chitinophagales;f__;g__;s__
MAG_175	84.28	2.084	73.86	0.588	Medium quality (QS > 50)	10561	1335338	Co-assembly	61	0.108991	d__Bacteria;p__Firmicutes_A;c__Clostridia;o__Oscillospirales;f__Oscillospiraceae;g__ER4;s__ER4 sp016295615
MAG_227	84.13	6.101	53.625	0.645	Medium quality (QS > 50)	39356	4069996	Co-assembly	396	0.151027	d__Bacteria;p__Proteobacteria;c__Gammaproteobacteria;o__Pseudomonadales;f__Pseudomonadaceae;g__Pseudomonas_A;s__Pseudomonas_A stutzeri
MAG_142	84.06	0	84.06	0.519	Medium quality (QS > 50)	21334	2700485	Co-assembly	651	0.0296208	d__Bacteria;p__Fibrobacterota;c__Fibrobacteria;o__Fibrobacterales;f__Fibrobacteraceae;g__Fibrobacter;s__Fibrobacter sp900142475
MAG_117	84	0	84	0.472	Medium quality (QS > 50)	15194	1504111	Co-assembly	197	0.0402423	d__Bacteria;p__Firmicutes_A;c__Clostridia;o__Christensenellales;f__CAG-917;g__CAG-475;s__CAG-475 sp900763875
MAG_184	83.92	4.661	60.615	0.545	Medium quality (QS > 50)	14935	1795893	Co-assembly	257	0.0311196	d__Bacteria;p__Bacteroidota;c__Bacteroidia;o__Bacteroidales;f__UBA932;g__Cryptobacteroides;s__Cryptobacteroides sp016295245
MAG_189	83.8	0.501	81.295	0.595	Medium quality (QS > 50)	220377	3286295	Co-assembly	247	0.0998267	d__Bacteria;p__Proteobacteria;c__Alphaproteobacteria;o__Rhizobiales;f__Rhizobiaceae;g__Agrobacterium;s__Agrobacterium oryzihabitans
MAG_81	83.65	1.694	75.18	0.675	Medium quality (QS > 50)	2751	1941995	Single-assembly	178	0.0250501	d__Bacteria;p__Deinococcota;c__Deinococci;o__Deinococcales;f__Thermaceae;g__Thermus;s__
MAG_332	83.52	2.33	71.87	0.649	Medium quality (QS > 50)	2139	1444695	Single-assembly	1040	0.0185334	d__Bacteria;p__Deinococcota;c__Deinococci;o__Deinococcales;f__Thermaceae;g__Thermus;s__Thermus scotoductus
MAG_341	83.44	1.766	74.61	0.562	Medium quality (QS > 50)	5197	2012940	Single-assembly	79	0.0616027	d__Bacteria;p__Actinobacteriota;c__Actinomycetia;o__Actinomycetales;f__Micrococcaceae;g__Rothia;s__Rothia sp002418375
MAG_115	83.19	3.329	66.545	0.403	Medium quality (QS > 50)	2074	1751288	Single-assembly	50	0.0223062	d__Bacteria;p__Proteobacteria;c__Gammaproteobacteria;o__Enterobacterales;f__Pasteurellaceae;g__Glaesserella;s__Glaesserella parasuis
MAG_152	83.17	5.704	54.65	0.593	Medium quality (QS > 50)	9760	1730404	Co-assembly	194	0.108086	d__Bacteria;p__Firmicutes_A;c__Clostridia;o__Oscillospirales;f__Oscillospiraceae;g__Dysosmobacter;s__
MAG_181	82.92	4.597	59.935	0.399	Medium quality (QS > 50)	13861	1666771	Co-assembly	203	0.0287298	d__Bacteria;p__Firmicutes_A;c__Clostridia;o__Lachnospirales;f__Lachnospiraceae;g__RGIG8767;s__RGIG8767 sp016294075
MAG_34	82.48	0.739	78.785	0.415	Medium quality (QS > 50)	6074	2428188	Single-assembly	521	0.0964459	d__Bacteria;p__Proteobacteria;c__Gammaproteobacteria;o__Pseudomonadales;f__Moraxellaceae;g__Acinetobacter;s__Acinetobacter johnsonii
MAG_186	82.14	0.031	81.985	0.47	Medium quality (QS > 50)	13742	1433521	Co-assembly	608	0.0613294	d__Bacteria;p__Bacteroidota;c__Bacteroidia;o__Bacteroidales;f__UBA932;g__Egerieousia;s__Egerieousia sp004561775
MAG_274	81.96	1.282	75.55	0.481	Medium quality (QS > 50)	11704	1132945	Co-assembly	269	0.0841086	d__Bacteria;p__Firmicutes_A;c__Clostridia;o__Christensenellales;f__CAG-917;g__CAG-349;s__CAG-349 sp003539515
MAG_99	81.91	1.517	74.325	0.689	Medium quality (QS > 50)	4548	2604983	Single-assembly	1381	0.316761	d__Bacteria;p__Proteobacteria;c__Gammaproteobacteria;o__Burkholderiales;f__Burkholderiaceae;g__Schlegelella;s__
MAG_185	81.85	1.012	76.79	0.45	Medium quality (QS > 50)	11042	2036274	Co-assembly	285	0.0194789	d__Bacteria;p__Proteobacteria;c__Gammaproteobacteria;o__Burkholderiales;f__Burkholderiaceae;g__Pelistega;s__
MAG_215	81.82	1.412	74.76	0.55	Medium quality (QS > 50)	14561	1693385	Co-assembly	312	0.0744623	d__Bacteria;p__Bacteroidota;c__Bacteroidia;o__Bacteroidales;f__UBA932;g__Cryptobacteroides;s__Cryptobacteroides sp004554455
MAG_155	81.72	6.896	47.24	0.632	Medium quality (QS <= 50)	67430	7534342	Co-assembly	1715	0.0466876	d__Bacteria;p__Proteobacteria;c__Alphaproteobacteria;o__Rhizobiales;f__Rhizobiaceae;g__Mesorhizobium;s__
MAG_210	81.35	0.467	79.015	0.703	Medium quality (QS > 50)	28733	1901826	Co-assembly	413	0.0797155	d__Bacteria;p__Proteobacteria;c__Gammaproteobacteria;o__Burkholderiales;f__Burkholderiaceae;g__Tepidimonas;s__Tepidimonas fonticaldi
MAG_293	81.17	1.761	72.365	0.523	Medium quality (QS > 50)	12490	2511073	Co-assembly	172	0.0279611	d__Bacteria;p__Bacteroidota;c__Bacteroidia;o__Bacteroidales;f__UBA932;g__Cryptobacteroides;s__Cryptobacteroides sp000433355
MAG_352	80.94	0.884	76.52	0.653	Medium quality (QS > 50)	3221	3883697	Single-assembly	968	0.0290431	d__Bacteria;p__Proteobacteria;c__Gammaproteobacteria;o__Burkholderiales;f__Burkholderiaceae;g__Aquabacterium;s__Aquabacterium sp002339015
MAG_244	80.94	0.737	77.255	0.481	Medium quality (QS > 50)	9192	2334701	Co-assembly	135	0.0505381	d__Bacteria;p__Bacteroidota;c__Bacteroidia;o__Bacteroidales;f__Muribaculaceae;g__Sodaliphilus;s__Sodaliphilus sp004557565
MAG_32	80.77	2.349	69.025	0.674	Medium quality (QS > 50)	2378	1651630	Single-assembly	934	0.0277215	d__Bacteria;p__Deinococcota;c__Deinococci;o__Deinococcales;f__Thermaceae;g__Thermus;s__
MAG_221	80.58	1.939	70.885	0.559	Medium quality (QS > 50)	8852	1676407	Co-assembly	107	0.0473141	d__Bacteria;p__Bacteroidota;c__Bacteroidia;o__Bacteroidales;f__Porphyromonadaceae;g__Porphyromonas;s__
MAG_283	80.47	6.67	47.12	0.645	Medium quality (QS <= 50)	25917	3498632	Co-assembly	401	0.0321999	d__Bacteria;p__Proteobacteria;c__Alphaproteobacteria;o__Micropepsales;f__Micropepsaceae;g__UBA2784;s__
MAG_159	80.46	3.967	60.625	0.671	Medium quality (QS > 50)	20613	3357684	Co-assembly	183	0.0539209	d__Bacteria;p__Proteobacteria;c__Alphaproteobacteria;o__Sphingomonadales;f__Sphingomonadaceae;g__Sphingopyxis;s__
MAG_87	80.37	1.288	73.93	0.418	Medium quality (QS > 50)	4671	1817564	Single-assembly	80	0.0331622	d__Bacteria;p__Bacteroidota;c__Bacteroidia;o__Bacteroidales;f__Bacteroidaceae;g__Prevotella;s__
MAG_10	80.26	1.149	74.515	0.651	Medium quality (QS > 50)	1868	1610495	Single-assembly	1089	0.0155542	d__Bacteria;p__Deinococcota;c__Deinococci;o__Deinococcales;f__Thermaceae;g__Thermus;s__Thermus scotoductus
MAG_119	80.21	0.728	76.57	0.286	Medium quality (QS > 50)	42653	2238783	Co-assembly	374	0.041021	d__Bacteria;p__Bacteroidota;c__Ignavibacteria;o__Ignavibacteriales;f__;g__;s__
MAG_190	80.01	5.028	54.87	0.347	Medium quality (QS > 50)	9919	1687980	Co-assembly	199	0.0334078	d__Bacteria;p__Proteobacteria;c__Gammaproteobacteria;o__Pseudomonadales;f__Moraxellaceae;g__;s__
MAG_318	79.31	8.307	37.775	0.387	Medium quality (QS <= 50)	10099	1399640	Single-assembly	65	0.137238	d__Bacteria;p__Firmicutes;c__Bacilli;o__Lactobacillales;f__Lactobacillaceae;g__Lactobacillus;s__Lactobacillus amylovorus
MAG_187	78.77	1.724	70.15	0.345	Medium quality (QS > 50)	6430	2228904	Co-assembly	254	0.0498067	d__Bacteria;p__Bacteroidota;c__Bacteroidia;o__Flavobacteriales;f__Flavobacteriaceae;g__Flavobacterium;s__
MAG_144	78.7	3.486	61.27	0.38	Medium quality (QS > 50)	67287	4100450	Co-assembly	211	0.185653	d__Bacteria;p__Proteobacteria;c__Gammaproteobacteria;o__Pseudomonadales;f__Moraxellaceae;g__Acinetobacter;s__Acinetobacter guillouiae
MAG_111	78.67	2.23	67.52	0.479	Medium quality (QS > 50)	51339	2258063	Single-assembly	995	0.0668672	d__Bacteria;p__Bacteroidota;c__Bacteroidia;o__Bacteroidales;f__Bacteroidaceae;g__Alloprevotella;s__
MAG_301	78.58	0.256	77.3	0.333	Medium quality (QS > 50)	12106	649445	Single-assembly	467	1.02868	d__Bacteria;p__Firmicutes;c__Bacilli;o__Mycoplasmatales;f__Mycoplasmoidaceae;g__;s__
MAG_77	78.5	2.429	66.355	0.425	Medium quality (QS > 50)	1628	2301377	Single-assembly	1039	0.0582581	d__Bacteria;p__Proteobacteria;c__Gammaproteobacteria;o__Pseudomonadales;f__Moraxellaceae;g__Acinetobacter;s__Acinetobacter johnsonii
MAG_116	78.4	0.96	73.6	0.506	Medium quality (QS > 50)	11546	2011591	Co-assembly	1022	0.0593841	d__Bacteria;p__Bacteroidota;c__Bacteroidia;o__Bacteroidales;f__Bacteroidaceae;g__UBA4372;s__UBA4372 sp900766785
MAG_323	78.29	1.52	70.69	0.48	Medium quality (QS > 50)	3287	1755635	Single-assembly	117	0.0367696	d__Bacteria;p__Bacteroidota;c__Bacteroidia;o__Bacteroidales;f__Bacteroidaceae;g__Alloprevotella;s__
MAG_295	78.09	1.034	72.92	0.684	Medium quality (QS > 50)	19128	1976539	Co-assembly	49	0.0842194	d__Bacteria;p__Actinobacteriota;c__Actinomycetia;o__Propionibacteriales;f__Propionibacteriaceae;g__Arachnia;s__
MAG_72	78.05	2.134	67.38	0.399	Medium quality (QS > 50)	2882	1347887	Single-assembly	509	0.0219676	d__Bacteria;p__Bacteroidota;c__Bacteroidia;o__Chitinophagales;f__;g__;s__
MAG_138	77.92	1.252	71.66	0.662	Medium quality (QS > 50)	88651	4773000	Co-assembly	165	0.103958	d__Bacteria;p__Proteobacteria;c__Gammaproteobacteria;o__Burkholderiales;f__Burkholderiaceae;g__Massilia;s__
MAG_107	77.74	0	77.74	0.416	Medium quality (QS > 50)	19967	2226317	Single-assembly	931	0.20394	d__Bacteria;p__Proteobacteria;c__Gammaproteobacteria;o__Pseudomonadales;f__Moraxellaceae;g__Acinetobacter;s__Acinetobacter towneri
MAG_128	77.58	3.448	60.34	0.691	Medium quality (QS > 50)	40827	3386220	Co-assembly	419	0.0908024	d__Bacteria;p__Proteobacteria;c__Gammaproteobacteria;o__Burkholderiales;f__Burkholderiaceae;g__Caldimonas;s__
MAG_254	77.33	3.431	60.175	0.379	Medium quality (QS > 50)	9515	1879192	Co-assembly	129	0.0862264	d__Bacteria;p__Bacteroidota;c__Bacteroidia;o__Flavobacteriales;f__Weeksellaceae;g__Planobacterium;s__
MAG_253	77.08	2.173	66.215	0.359	Medium quality (QS > 50)	14016	1322991	Co-assembly	55	0.0480526	d__Bacteria;p__Firmicutes;c__Bacilli;o__Lactobacillales;f__Aerococcaceae;g__Globicatella;s__Globicatella sulfidifaciens
MAG_236	76.85	4.619	53.755	0.571	Medium quality (QS > 50)	8009	1342402	Co-assembly	257	0.034749	d__Bacteria;p__Firmicutes_A;c__Clostridia;o__Oscillospirales;f__Oscillospiraceae;g__CAG-83;s__CAG-83 sp004557655
MAG_271	76.72	1.612	68.66	0.599	Medium quality (QS > 50)	7960	2073848	Co-assembly	38	0.0252301	d__Bacteria;p__Actinobacteriota;c__Coriobacteriia;o__Coriobacteriales;f__Atopobiaceae;g__UBA7748;s__UBA7748 sp900314535
MAG_65	76.33	0.744	72.61	0.513	Medium quality (QS > 50)	5898	1741017	Single-assembly	341	0.01481	d__Bacteria;p__Proteobacteria;c__Gammaproteobacteria;o__Enterobacterales;f__Alteromonadaceae;g__Idiomarina;s__
MAG_125	76.25	3.921	56.645	0.413	Medium quality (QS > 50)	5844	1734710	Co-assembly	628	0.0305516	d__Bacteria;p__Bacteroidota;c__Bacteroidia;o__Flavobacteriales;f__Weeksellaceae;g__Planobacterium;s__Planobacterium taklimakanense
MAG_30	76.2	0.658	72.91	0.401	Medium quality (QS > 50)	3152	1529195	Single-assembly	608	0.0634809	d__Bacteria;p__Proteobacteria;c__Gammaproteobacteria;o__Enterobacterales;f__Pasteurellaceae;g__Glaesserella;s__Glaesserella parasuis
MAG_281	76	0.743	72.285	0.443	Medium quality (QS > 50)	7693	1539186	Co-assembly	52	0.0214079	d__Bacteria;p__Spirochaetota;c__Spirochaetia;o__Treponematales;f__Treponemataceae;g__Treponema_D;s__Treponema_D porcinum
MAG_157	75.98	3.095	60.505	0.478	Medium quality (QS > 50)	9435	1571104	Co-assembly	108	0.0313568	d__Bacteria;p__Bacteroidota;c__Bacteroidia;o__Bacteroidales;f__UBA932;g__Cryptobacteroides;s__
MAG_255	75.59	2.631	62.435	0.451	Medium quality (QS > 50)	5470	1809296	Co-assembly	327	0.0215939	d__Bacteria;p__Proteobacteria;c__Gammaproteobacteria;o__Burkholderiales;f__Neisseriaceae;g__Alysiella;s__
MAG_48	75.47	2.53	62.82	0.415	Medium quality (QS > 50)	1474	2531543	Single-assembly	14	0.0119845	d__Bacteria;p__Proteobacteria;c__Gammaproteobacteria;o__Pseudomonadales;f__Moraxellaceae;g__Acinetobacter;s__Acinetobacter johnsonii
MAG_89	75.25	2.737	61.565	0.376	Medium quality (QS > 50)	2052	1630732	Single-assembly	468	0.0314491	d__Bacteria;p__Proteobacteria;c__Gammaproteobacteria;o__Pseudomonadales;f__Moraxellaceae;g__Moraxella_A;s__
MAG_153	74.89	0.537	72.205	0.494	Medium quality (QS > 50)	7939	963613	Co-assembly	236	0.0169735	d__Bacteria;p__Firmicutes_A;c__Clostridia;o__Christensenellales;f__CAG-917;g__CAG-1138;s__CAG-1138 sp000434675
MAG_86	74.78	1.231	68.625	0.395	Medium quality (QS > 50)	3478	1377284	Single-assembly	1538	0.132276	d__Bacteria;p__Bacteroidota;c__Bacteroidia;o__Chitinophagales;f__;g__;s__
MAG_220	74.67	1.426	67.54	0.702	Medium quality (QS > 50)	8188	2929534	Co-assembly	97	0.0350398	d__Bacteria;p__Actinobacteriota;c__Actinomycetia;o__Actinomycetales;f__Microbacteriaceae;g__Microbacterium;s__
MAG_347	74.5	0.769	70.655	0.332	Medium quality (QS > 50)	4860	681606	Single-assembly	50	0.329301	d__Bacteria;p__Firmicutes;c__Bacilli;o__Mycoplasmatales;f__Mycoplasmoidaceae;g__;s__
MAG_204	74.42	0.219	73.325	0.452	Medium quality (QS > 50)	10145	1138838	Co-assembly	222	0.0323312	d__Bacteria;p__Firmicutes_A;c__Clostridia;o__Christensenellales;f__UBA3700;g__HGM11368;s__
MAG_95	74.34	1.477	66.955	0.393	Medium quality (QS > 50)	5571	1250947	Single-assembly	76	0.0036019	d__Bacteria;p__Bacteroidota;c__Bacteroidia;o__Chitinophagales;f__Chitinophagaceae;g__;s__
MAG_127	74.1	3.01	59.05	0.549	Medium quality (QS > 50)	6150	1855185	Co-assembly	202	0.0214211	d__Bacteria;p__Actinobacteriota;c__Actinomycetia;o__Mycobacteriales;f__Mycobacteriaceae;g__Corynebacterium;s__Corynebacterium stationis
MAG_15	73.52	1.747	64.785	0.44	Medium quality (QS > 50)	3098	2044886	Single-assembly	775	0.05523	d__Bacteria;p__Proteobacteria;c__Gammaproteobacteria;o__Pseudomonadales;f__Moraxellaceae;g__Psychrobacter;s__Psychrobacter faecalis
MAG_22	73.09	1.455	65.815	0.416	Medium quality (QS > 50)	4010	2130395	Single-assembly	619	0.108495	d__Bacteria;p__Proteobacteria;c__Gammaproteobacteria;o__Pseudomonadales;f__Moraxellaceae;g__Acinetobacter;s__Acinetobacter johnsonii
MAG_54	72.95	0	72.95	0.349	Medium quality (QS > 50)	2468	1690886	Single-assembly	108	0.0285978	d__Bacteria;p__Fusobacteriota;c__Fusobacteriia;o__Fusobacteriales;f__Fusobacteriaceae;g__Fusobacterium_C;s__Fusobacterium_C necrophorum
MAG_151	72.85	0	72.85	0.456	Medium quality (QS > 50)	7688	1317919	Co-assembly	112	0.0158631	d__Bacteria;p__Firmicutes_A;c__Clostridia;o__Peptostreptococcales;f__Acidaminobacteraceae;g__;s__
MAG_197	72.83	0.502	70.32	0.535	Medium quality (QS > 50)	6407	1084344	Co-assembly	305	0.020579	d__Bacteria;p__Firmicutes_A;c__Clostridia;o__Christensenellales;f__CAG-138;g__SFEL01;s__SFEL01 sp004557245
MAG_38	72.81	0.814	68.74	0.428	Medium quality (QS > 50)	3416	1900682	Single-assembly	680	0.0275883	d__Bacteria;p__Proteobacteria;c__Gammaproteobacteria;o__Pseudomonadales;f__Moraxellaceae;g__Acinetobacter;s__Acinetobacter johnsonii
MAG_308	72.78	4.654	49.51	0.336	Medium quality (QS <= 50)	10155	541991	Single-assembly	229	0.799044	d__Bacteria;p__Firmicutes;c__Bacilli;o__Mycoplasmatales;f__Mycoplasmoidaceae;g__;s__
MAG_154	72.78	3.223	56.665	0.667	Medium quality (QS > 50)	71156	5348162	Co-assembly	154	0.0836984	d__Bacteria;p__Proteobacteria;c__Gammaproteobacteria;o__Burkholderiales;f__Burkholderiaceae;g__Curvibacter;s__Curvibacter lanceolatus
MAG_353	72.73	5.384	45.81	0.381	Medium quality (QS <= 50)	1301	1686991	Single-assembly	2198	0.0317319	d__Bacteria;p__Firmicutes;c__Bacilli;o__Lactobacillales;f__Lactobacillaceae;g__Lactobacillus;s__Lactobacillus amylovorus
MAG_238	72.72	4.31	51.17	0.598	Medium quality (QS > 50)	20235	5108770	Co-assembly	508	0.0370786	d__Bacteria;p__Proteobacteria;c__Alphaproteobacteria;o__Rhizobiales_A;f__Rhizobiaceae_A;g__Phyllobacterium;s__Phyllobacterium sp900539805
MAG_320	72.64	1.977	62.755	0.65	Medium quality (QS > 50)	1474	1435884	Single-assembly	35	0.0120889	d__Bacteria;p__Deinococcota;c__Deinococci;o__Deinococcales;f__Thermaceae;g__Thermus;s__Thermus scotoductus
MAG_106	72.42	1.686	63.99	0.668	Medium quality (QS > 50)	3047	2275224	Single-assembly	126	0.0229711	d__Bacteria;p__Actinobacteriota;c__Actinomycetia;o__Actinomycetales;f__Brevibacteriaceae;g__Brevibacterium;s__
MAG_40	72.15	2.125	61.525	0.42	Medium quality (QS > 50)	2210	2213736	Single-assembly	1201	0.0311184	d__Bacteria;p__Proteobacteria;c__Gammaproteobacteria;o__Pseudomonadales;f__Moraxellaceae;g__Acinetobacter;s__Acinetobacter johnsonii
MAG_239	71.89	0	71.89	0.677	Medium quality (QS > 50)	9930	2478834	Co-assembly	84	0.0591381	d__Bacteria;p__Proteobacteria;c__Alphaproteobacteria;o__Caulobacterales;f__Caulobacteraceae;g__Brevundimonas;s__Brevundimonas aurantiaca
MAG_121	71.83	5.62	43.73	0.673	Medium quality (QS <= 50)	6098	2296665	Co-assembly	678	0.0223016	d__Bacteria;p__Actinobacteriota;c__Actinomycetia;o__Actinomycetales;f__Brevibacteriaceae;g__Brevibacterium;s__
MAG_303	71.74	3.846	52.51	0.331	Medium quality (QS > 50)	6655	543470	Single-assembly	27	0.365792	d__Bacteria;p__Firmicutes;c__Bacilli;o__Mycoplasmatales;f__Mycoplasmoidaceae;g__;s__
MAG_84	71.63	3.319	55.035	0.676	Medium quality (QS > 50)	1340	1819614	Single-assembly	507	0.0238525	d__Bacteria;p__Deinococcota;c__Deinococci;o__Deinococcales;f__Thermaceae;g__Thermus;s__
MAG_145	71.5	1.301	64.995	0.522	Medium quality (QS > 50)	7591	1297191	Co-assembly	67	0.0154974	d__Bacteria;p__Bacteroidota;c__Bacteroidia;o__Bacteroidales;f__UBA932;g__Cryptobacteroides;s__Cryptobacteroides sp004556005
MAG_194	71.46	2.541	58.755	0.449	Medium quality (QS > 50)	8042	1265280	Co-assembly	256	0.0284897	d__Bacteria;p__Firmicutes_A;c__Clostridia;o__Peptostreptococcales;f__Anaerovoracaceae;g__CAG-238;s__
MAG_192	71.44	2.105	60.915	0.367	Medium quality (QS > 50)	10339	1332846	Co-assembly	356	0.0501312	d__Bacteria;p__Firmicutes;c__Bacilli;o__Lactobacillales;f__Carnobacteriaceae;g__Atopostipes;s__
MAG_337	71.33	1.341	64.625	0.65	Medium quality (QS > 50)	1792	1363348	Single-assembly	49	0.0146095	d__Bacteria;p__Deinococcota;c__Deinococci;o__Deinococcales;f__Thermaceae;g__Thermus;s__Thermus scotoductus
MAG_322	71.32	2.632	58.16	0.652	Medium quality (QS > 50)	1169	1436962	Single-assembly	53	0.0108301	d__Bacteria;p__Deinococcota;c__Deinococci;o__Deinococcales;f__Thermaceae;g__Thermus;s__Thermus scotoductus
MAG_208	71.23	0.943	66.515	0.467	Medium quality (QS > 50)	8193	1329139	Co-assembly	928	0.018184	d__Bacteria;p__Bacteroidota;c__Bacteroidia;o__Bacteroidales;f__Porphyromonadaceae;g__Porphyromonas_A;s__
MAG_94	71.19	2.189	60.245	0.672	Medium quality (QS > 50)	1690	1632050	Single-assembly	34	0.028773	d__Bacteria;p__Deinococcota;c__Deinococci;o__Deinococcales;f__Thermaceae;g__Thermus;s__
MAG_275	70.71	3.031	55.555	0.472	Medium quality (QS > 50)	19977	1791132	Co-assembly	482	0.124698	d__Bacteria;p__Bacteroidota;c__Bacteroidia;o__Bacteroidales;f__UBA3663;g__UBA3663;s__UBA3663 sp016293065
MAG_70	70.68	0	70.68	0.529	Medium quality (QS > 50)	10257	3601317	Single-assembly	1532	0.0373673	d__Bacteria;p__Proteobacteria;c__Gammaproteobacteria;o__Pseudomonadales;f__Halomonadaceae;g__Halomonas;s__Halomonas venusta
MAG_266	70.65	3.477	53.265	0.558	Medium quality (QS > 50)	7701	1247333	Co-assembly	619	0.0498235	d__Bacteria;p__Firmicutes_A;c__Clostridia;o__Oscillospirales;f__Oscillospiraceae;g__CAG-83;s__CAG-83 sp004555205
MAG_307	70.38	1.538	62.69	0.337	Medium quality (QS > 50)	19503	571522	Single-assembly	110	0.66891	d__Bacteria;p__Firmicutes;c__Bacilli;o__Mycoplasmatales;f__Mycoplasmoidaceae;g__;s__
MAG_170	70.17	0	70.17	0.417	Medium quality (QS > 50)	16824	1287855	Co-assembly	840	0.0341076	d__Bacteria;p__Firmicutes_A;c__Clostridia;o__Lachnospirales;f__Lachnospiraceae;g__Frisingicoccus;s__Frisingicoccus sp016298055
MAG_112	70.15	2.542	57.44	0.652	Medium quality (QS > 50)	1064	1328214	Single-assembly	110	0.00384194	d__Bacteria;p__Deinococcota;c__Deinococci;o__Deinococcales;f__Thermaceae;g__Thermus;s__Thermus scotoductus
MAG_333	70.01	0.492	67.55	0.393	Medium quality (QS > 50)	3917	1172560	Single-assembly	262	0.00406362	d__Bacteria;p__Bacteroidota;c__Bacteroidia;o__Chitinophagales;f__;g__;s__
MAG_330	69.95	0.662	66.64	0.56	Medium quality (QS > 50)	2431	1970071	Single-assembly	243	0.058962	d__Bacteria;p__Actinobacteriota;c__Actinomycetia;o__Actinomycetales;f__Micrococcaceae;g__Rothia;s__Rothia sp002418375
MAG_1	69.83	1.806	60.8	0.394	Medium quality (QS > 50)	1479	1260060	Single-assembly	976	0.0181968	d__Bacteria;p__Bacteroidota;c__Bacteroidia;o__Chitinophagales;f__;g__;s__
MAG_251	69.82	0	69.82	0.393	Medium quality (QS > 50)	15149	2031541	Co-assembly	196	0.129388	d__Bacteria;p__Bacteroidota;c__Bacteroidia;o__Flavobacteriales;f__Weeksellaceae;g__Planobacterium;s__
MAG_203	69.79	0	69.79	0.262	Medium quality (QS > 50)	10434	448411	Co-assembly	119	0.0338071	d__Bacteria;p__Firmicutes;c__Bacilli;o__Mycoplasmatales;f__Metamycoplasmataceae;g__;s__
MAG_174	69.33	2.196	58.35	0.524	Medium quality (QS > 50)	8328	1899098	Co-assembly	211	0.0316702	d__Bacteria;p__Bacteroidota;c__Bacteroidia;o__Bacteroidales;f__Bacteroidaceae;g__Prevotella;s__Prevotella sp000434975
MAG_343	68.95	0.15	68.2	0.269	Medium quality (QS > 50)	118197	554934	Single-assembly	104	18.8483	d__Bacteria;p__Firmicutes;c__Bacilli;o__Mycoplasmatales;f__Mycoplasmoidaceae;g__Eperythrozoon_A;s__Eperythrozoon_A parvum
MAG_12	68.78	0.389	66.835	0.479	Medium quality (QS > 50)	4429	3031640	Single-assembly	890	0.0516768	d__Bacteria;p__Proteobacteria;c__Gammaproteobacteria;o__Enterobacterales;f__Shewanellaceae;g__Shewanella;s__Shewanella sp000203935
MAG_73	68.67	3.648	50.43	0.418	Medium quality (QS > 50)	1836	1765041	Single-assembly	292	0.0627235	d__Bacteria;p__Proteobacteria;c__Gammaproteobacteria;o__Pseudomonadales;f__Moraxellaceae;g__Acinetobacter;s__Acinetobacter towneri
MAG_97	67.82	3.409	50.775	0.669	Medium quality (QS > 50)	1172	1512291	Single-assembly	281	0.02145	d__Bacteria;p__Deinococcota;c__Deinococci;o__Deinococcales;f__Thermaceae;g__Thermus;s__
MAG_235	67.78	1.493	60.315	0.561	Medium quality (QS > 50)	5120	1410066	Co-assembly	90	0.0198588	d__Bacteria;p__Bacteroidota;c__Bacteroidia;o__Bacteroidales;f__Porphyromonadaceae;g__Porphyromonas;s__
MAG_331	67.68	1.29	61.23	0.65	Medium quality (QS > 50)	1262	1259765	Single-assembly	526	0.0111634	d__Bacteria;p__Deinococcota;c__Deinococci;o__Deinococcales;f__Thermaceae;g__Thermus;s__Thermus scotoductus
MAG_9	67.57	0.15	66.82	0.31	Medium quality (QS > 50)	30944	714578	Single-assembly	64	0.0563803	d__Bacteria;p__Firmicutes;c__Bacilli;o__Mycoplasmatales;f__Mycoplasmoidaceae;g__Eperythrozoon_A;s__Eperythrozoon_A suis
MAG_304	67.5	3.076	52.12	0.321	Medium quality (QS > 50)	11593	797754	Single-assembly	319	0.038073	d__Bacteria;p__Firmicutes;c__Bacilli;o__Mycoplasmatales;f__Mycoplasmoidaceae;g__;s__
MAG_44	67.3	2.447	55.065	0.432	Medium quality (QS > 50)	1519	1938304	Single-assembly	1439	0.0164122	d__Bacteria;p__Proteobacteria;c__Gammaproteobacteria;o__Pseudomonadales;f__Moraxellaceae;g__Acinetobacter;s__Acinetobacter johnsonii
MAG_260	67.23	4.881	42.825	0.363	Medium quality (QS <= 50)	15435	1757031	Co-assembly	166	0.0407012	d__Bacteria;p__Spirochaetota;c__Spirochaetia;o__Treponematales;f__Treponemataceae;g__Treponema_D;s__Treponema_D sp018385415
MAG_58	66.89	0	66.89	0.364	Medium quality (QS > 50)	3751	2932524	Single-assembly	119	35.0105	d__Bacteria;p__Firmicutes;c__Bacilli;o__Mycoplasmatales;f__Metamycoplasmataceae;g__;s__
MAG_292	66.73	1.599	58.735	0.367	Medium quality (QS > 50)	3671	1248091	Co-assembly	159	0.0210887	d__Bacteria;p__Campylobacterota;c__Campylobacteria;o__Campylobacterales;f__Campylobacteraceae;g__Campylobacter_A;s__
MAG_131	66.7	0.806	62.67	0.601	Medium quality (QS > 50)	11294	2226804	Co-assembly	191	0.0293327	d__Bacteria;p__Bacteroidota;c__Bacteroidia;o__Bacteroidales;f__W3P20-009;g__;s__
MAG_43	66.67	1.926	57.04	0.65	Medium quality (QS > 50)	1516	1304729	Single-assembly	1004	0.0223475	d__Bacteria;p__Deinococcota;c__Deinococci;o__Deinococcales;f__Thermaceae;g__Thermus;s__Thermus scotoductus
MAG_196	66.66	6.085	36.235	0.353	Medium quality (QS <= 50)	4375	928546	Co-assembly	298	0.0181561	d__Bacteria;p__Firmicutes;c__Bacilli;o__Staphylococcales;f__Salinicoccaceae;g__Nosocomiicoccus;s__Nosocomiicoccus stercorigallinarum
MAG_259	66.64	2.92	52.04	0.711	Medium quality (QS > 50)	8964	3272644	Co-assembly	50	0.167895	d__Bacteria;p__Proteobacteria;c__Gammaproteobacteria;o__Burkholderiales;f__Burkholderiaceae;g__Hydrogenophaga;s__Hydrogenophaga borbori
MAG_178	66.43	1.135	60.755	0.498	Medium quality (QS > 50)	7650	1417783	Co-assembly	90	0.0230692	d__Bacteria;p__Bacteroidota;c__Bacteroidia;o__Bacteroidales;f__Bacteroidaceae;g__Alloprevotella;s__
MAG_262	66.37	1.724	57.75	0.472	Medium quality (QS > 50)	20761	3272333	Co-assembly	130	0.0425915	d__Bacteria;p__Proteobacteria;c__Gammaproteobacteria;o__Enterobacterales;f__Alteromonadaceae;g__Alishewanella;s__
MAG_63	66.29	5.653	38.025	0.531	Medium quality (QS <= 50)	10532	2445004	Single-assembly	30	0.0292348	d__Bacteria;p__Proteobacteria;c__Gammaproteobacteria;o__Pseudomonadales;f__Halomonadaceae;g__Halomonas;s__Halomonas venusta
MAG_90	66.27	3.813	47.205	0.67	Medium quality (QS <= 50)	1135	1422581	Single-assembly	30	0.0274482	d__Bacteria;p__Deinococcota;c__Deinococci;o__Deinococcales;f__Thermaceae;g__Thermus;s__
MAG_346	65.78	2.077	55.395	0.445	Medium quality (QS > 50)	2724	1619601	Single-assembly	35	0.0222086	d__Bacteria;p__Bacteroidota;c__Bacteroidia;o__Bacteroidales;f__Porphyromonadaceae;g__Porphyromonas;s__
MAG_176	65.76	8.243	24.545	0.476	Medium quality (QS <= 50)	8427	1326574	Co-assembly	502	0.0209279	d__Bacteria;p__Bacteroidota;c__Bacteroidia;o__Bacteroidales;f__Paludibacteraceae;g__RF16;s__
MAG_67	65.68	2.586	52.75	0.562	Medium quality (QS > 50)	6609	2772776	Single-assembly	408	0.0451539	d__Bacteria;p__Proteobacteria;c__Gammaproteobacteria;o__Pseudomonadales;f__Halomonadaceae;g__Halomonas;s__Halomonas aquamarina
MAG_122	65.47	0.012	65.41	0.505	Medium quality (QS > 50)	27302	1626549	Co-assembly	303	0.0508065	d__Bacteria;p__Bacteroidota;c__Bacteroidia;o__Bacteroidales;f__Bacteroidaceae;g__Alloprevotella;s__
MAG_195	65.45	0	65.45	0.395	Medium quality (QS > 50)	7501	1837884	Co-assembly	240	0.0193116	d__Bacteria;p__Spirochaetota;c__Spirochaetia;o__Treponematales;f__Treponemataceae;g__Treponema_D;s__Treponema_D sp016296655
MAG_305	65.25	0.769	61.405	0.334	Medium quality (QS > 50)	38645	598816	Single-assembly	291	0.260366	d__Bacteria;p__Firmicutes;c__Bacilli;o__Mycoplasmatales;f__Mycoplasmoidaceae;g__;s__
MAG_296	64.94	2.758	51.15	0.649	Medium quality (QS > 50)	41904	3700421	Co-assembly	168	0.170399	d__Bacteria;p__Proteobacteria;c__Alphaproteobacteria;o__Sphingomonadales;f__Sphingomonadaceae;g__Sphingomonas;s__Sphingomonas echinoides
MAG_103	64.89	0.245	63.665	0.455	Medium quality (QS > 50)	3210	1387490	Single-assembly	365	0.0181606	d__Bacteria;p__Bacteroidota;c__Bacteroidia;o__Flavobacteriales;f__Weeksellaceae;g__Kaistella;s__Kaistella sp002477665
MAG_249	64.42	0	64.42	0.377	Medium quality (QS > 50)	9690	1820698	Co-assembly	422	0.0292706	d__Bacteria;p__Bacteroidota;c__Bacteroidia;o__Flavobacteriales;f__Weeksellaceae;g__Amniculibacterium;s__Amniculibacterium aquaticum
MAG_27	64.12	7.471	26.765	0.416	Medium quality (QS <= 50)	2800	2041899	Single-assembly	797	0.377677	d__Bacteria;p__Proteobacteria;c__Gammaproteobacteria;o__Pseudomonadales;f__Moraxellaceae;g__Psychrobacter;s__
MAG_243	64.1	0	64.1	0.692	Medium quality (QS > 50)	73786	3593286	Co-assembly	130	0.271195	d__Bacteria;p__Proteobacteria;c__Gammaproteobacteria;o__Xanthomonadales;f__Xanthomonadaceae;g__Stenotrophomonas;s__Stenotrophomonas acidaminiphila
MAG_59	64.05	1.381	57.145	0.354	Medium quality (QS > 50)	1475	1371504	Single-assembly	895	0.013261	d__Bacteria;p__Fusobacteriota;c__Fusobacteriia;o__Fusobacteriales;f__Fusobacteriaceae;g__Fusobacterium_C;s__
MAG_143	63.94	1.724	55.32	0.652	Medium quality (QS > 50)	29997	3472822	Co-assembly	94	0.12673	d__Bacteria;p__Proteobacteria;c__Gammaproteobacteria;o__Burkholderiales;f__Burkholderiaceae;g__Acidovorax;s__Acidovorax facilis
MAG_180	63.7	2.247	52.465	0.378	Medium quality (QS > 50)	6624	1059634	Co-assembly	59	0.0137877	d__Bacteria;p__Fusobacteriota;c__Fusobacteriia;o__Fusobacteriales;f__Fusobacteriaceae;g__Fusobacterium_C;s__Fusobacterium_C necrophorum
MAG_98	63.62	2.508	51.08	0.457	Medium quality (QS > 50)	1348	1435282	Single-assembly	254	0.079199	d__Bacteria;p__Bacteroidota;c__Bacteroidia;o__Bacteroidales;f__Dysgonomonadaceae;g__UBA1309;s__
MAG_321	62.87	1.567	55.035	0.651	Medium quality (QS > 50)	1028	1211688	Single-assembly	224	0.00937031	d__Bacteria;p__Deinococcota;c__Deinococci;o__Deinococcales;f__Thermaceae;g__Thermus;s__Thermus scotoductus
MAG_231	62.78	1.453	55.515	0.279	Medium quality (QS > 50)	12526	557726	Co-assembly	120	0.0366798	d__Bacteria;p__Firmicutes;c__Bacilli;o__Mycoplasmatales;f__Mycoplasmoidaceae;g__Eperythrozoon_B;s__
MAG_277	62.23	2.591	49.275	0.656	Medium quality (QS <= 50)	5159	2415467	Co-assembly	82	0.0281402	d__Bacteria;p__Proteobacteria;c__Alphaproteobacteria;o__Sphingomonadales;f__Sphingomonadaceae;g__Sphingopyxis;s__
MAG_316	62.03	2.542	49.32	0.65	Medium quality (QS <= 50)	1145	1114476	Single-assembly	49	0.00669522	d__Bacteria;p__Deinococcota;c__Deinococci;o__Deinococcales;f__Thermaceae;g__Thermus;s__Thermus scotoductus
MAG_290	61.55	0	61.55	0.477	Medium quality (QS > 50)	7524	2038431	Co-assembly	193	0.00905027	d__Bacteria;p__Proteobacteria;c__Gammaproteobacteria;o__Pseudomonadales;f__Moraxellaceae;g__Psychrobacter;s__Psychrobacter celer
MAG_256	61.37	0	61.37	0.648	Medium quality (QS > 50)	27485	2404343	Co-assembly	292	0.0987473	d__Bacteria;p__Proteobacteria;c__Alphaproteobacteria;o__Sphingomonadales;f__Sphingomonadaceae;g__Sphingomonas;s__Sphingomonas sp000797515
MAG_24	61.2	0.985	56.275	0.395	Medium quality (QS > 50)	2602	1088627	Single-assembly	477	0.0204505	d__Bacteria;p__Bacteroidota;c__Bacteroidia;o__Chitinophagales;f__;g__;s__
MAG_14	61.2	0	61.2	0.632	Medium quality (QS > 50)	18500	4643342	Single-assembly	710	0.0283688	d__Bacteria;p__Proteobacteria;c__Gammaproteobacteria;o__Enterobacterales;f__Aeromonadaceae;g__Aeromonas;s__Aeromonas bivalvium
MAG_356	61.13	3.804	42.11	0.57	Medium quality (QS <= 50)	1590	2850757	Single-assembly	1043	0.0121232	d__Bacteria;p__Proteobacteria;c__Alphaproteobacteria;o__Rhizobiales_A;f__Rhizobiaceae_A;g__Ochrobactrum;s__Ochrobactrum anthropi
MAG_199	60.66	3.718	42.07	0.469	Medium quality (QS <= 50)	53786	1816351	Co-assembly	157	0.0733796	d__Bacteria;p__Firmicutes_A;c__Clostridia;o__Lachnospirales;f__Lachnospiraceae;g__Acetatifactor;s__
MAG_311	60.64	0	60.64	0.336	Medium quality (QS > 50)	8287	373694	Single-assembly	137	0.323751	d__Bacteria;p__Firmicutes;c__Bacilli;o__Mycoplasmatales;f__Mycoplasmoidaceae;g__;s__
MAG_212	60.58	1.748	51.84	0.51	Medium quality (QS > 50)	23426	942414	Co-assembly	584	0.0586689	d__Bacteria;p__Firmicutes_A;c__Clostridia;o__Christensenellales;f__CAG-138;g__PeH17;s__PeH17 sp004556165
MAG_148	60.36	0.967	55.525	0.524	Medium quality (QS > 50)	3839	2588718	Co-assembly	679	0.0091782	d__Bacteria;p__Myxococcota;c__Bradymonadia;o__UBA4248;f__UBA4248;g__UBA4248;s__UBA4248 sp004554395
MAG_258	60.33	9.527	12.695	0.332	Medium quality (QS <= 50)	4746	1110865	Co-assembly	997	0.153775	d__Bacteria;p__Firmicutes;c__Bacilli;o__Mycoplasmatales;f__Mycoplasmoidaceae;g__;s__
MAG_80	60.25	3.214	44.18	0.659	Medium quality (QS <= 50)	1312	2718902	Single-assembly	1086	0.112688	d__Bacteria;p__Proteobacteria;c__Alphaproteobacteria;o__Sphingomonadales;f__Sphingomonadaceae;g__Sphingomonas;s__
MAG_36	60.09	2.672	46.73	0.417	Medium quality (QS <= 50)	1128	1815457	Single-assembly	1715	0.0108542	d__Bacteria;p__Proteobacteria;c__Gammaproteobacteria;o__Pseudomonadales;f__Moraxellaceae;g__Acinetobacter;s__Acinetobacter johnsonii
MAG_233	59.63	0.862	55.32	0.397	Medium quality (QS > 50)	11201	2041575	Co-assembly	111	0.0276799	d__Bacteria;p__Bacteroidota;c__Bacteroidia;o__Bacteroidales;f__Bacteroidaceae;g__Prevotella;s__
MAG_226	59.47	0	59.47	0.449	Medium quality (QS > 50)	5838	498523	Co-assembly	351	0.0144015	d__Bacteria;p__Proteobacteria;c__Alphaproteobacteria;o__Rs-D84;f__Rs-D84;g__Enterousia;s__Enterousia sp016301865
MAG_193	59.39	3.963	39.575	0.714	Medium quality (QS <= 50)	4857	1741913	Co-assembly	387	0.0620541	d__Bacteria;p__Actinobacteriota;c__Actinomycetia;o__Actinomycetales;f__Dermatophilaceae;g__Janibacter;s__
MAG_7	59.3	3.243	43.085	0.409	Medium quality (QS <= 50)	1175	1292348	Single-assembly	1191	0.0424332	d__Bacteria;p__Proteobacteria;c__Gammaproteobacteria;o__Enterobacterales;f__Pasteurellaceae;g__Pasteurella;s__Pasteurella multocida
MAG_340	59.17	0.866	54.84	0.651	Medium quality (QS > 50)	1120	1063675	Single-assembly	71	0.00693699	d__Bacteria;p__Deinococcota;c__Deinococci;o__Deinococcales;f__Thermaceae;g__Thermus;s__Thermus scotoductus
MAG_250	58.8	0.885	54.375	0.442	Medium quality (QS > 50)	20097	986062	Co-assembly	350	0.0629157	d__Bacteria;p__Firmicutes_A;c__Clostridia;o__Lachnospirales;f__Lachnospiraceae;g__UBA1712;s__UBA1712 sp018056665
MAG_160	58.62	3.448	41.38	0.555	Medium quality (QS <= 50)	15654	1188639	Co-assembly	550	0.0380466	d__Bacteria;p__Bacteroidota;c__Bacteroidia;o__Bacteroidales;f__UBA932;g__Cryptobacteroides;s__Cryptobacteroides sp900769905
MAG_28	58.55	0.57	55.7	0.423	Medium quality (QS > 50)	2824	1664999	Single-assembly	620	0.186331	d__Bacteria;p__Proteobacteria;c__Gammaproteobacteria;o__Pseudomonadales;f__Moraxellaceae;g__Acinetobacter;s__Acinetobacter johnsonii
MAG_342	58.38	1.053	53.115	0.439	Medium quality (QS > 50)	2936	1322193	Single-assembly	1	0.0753559	d__Bacteria;p__Proteobacteria;c__Gammaproteobacteria;o__Pseudomonadales;f__Moraxellaceae;g__Moraxella_A;s__Moraxella_A sp002478835
MAG_69	58.17	1.399	51.175	0.44	Medium quality (QS > 50)	3183	1470188	Single-assembly	503	0.32446	d__Bacteria;p__Proteobacteria;c__Gammaproteobacteria;o__Pseudomonadales;f__Moraxellaceae;g__Psychrobacter;s__Psychrobacter pasteurii
MAG_172	58.07	2.586	45.14	0.368	Medium quality (QS <= 50)	4640	1684328	Co-assembly	108	0.0147721	d__Bacteria;p__Bacteroidota;c__Bacteroidia;o__Flavobacteriales;f__Crocinitomicaceae;g__Taishania;s__
MAG_165	57.89	1.754	49.12	0.487	Medium quality (QS <= 50)	5522	1572132	Co-assembly	322	0.0138661	d__Bacteria;p__Firmicutes_A;c__Clostridia;o__Lachnospirales;f__Lachnospiraceae;g__RGIG4034;s__RGIG4034 sp016293925
MAG_139	57.54	0.335	55.865	0.556	Medium quality (QS > 50)	4335	779596	Co-assembly	185	0.0149859	d__Bacteria;p__Firmicutes_A;c__Clostridia;o__Oscillospirales;f__Oscillospiraceae;g__F23-B02;s__F23-B02 sp004556755
MAG_224	57.52	1.724	48.9	0.634	Medium quality (QS <= 50)	42924	2941096	Co-assembly	196	0.0512047	d__Bacteria;p__Proteobacteria;c__Alphaproteobacteria;o__Sphingomonadales;f__Sphingomonadaceae;g__Sphingomonas;s__
MAG_39	57.51	1.906	47.98	0.647	Medium quality (QS <= 50)	1111	1136903	Single-assembly	1094	0.0102519	d__Bacteria;p__Deinococcota;c__Deinococci;o__Deinococcales;f__Thermaceae;g__Thermus;s__Thermus scotoductus
MAG_140	57.49	7.38	20.59	0.431	Medium quality (QS <= 50)	13975	1338161	Co-assembly	105	0.0307801	d__Bacteria;p__Proteobacteria;c__Gammaproteobacteria;o__Pseudomonadales;f__Moraxellaceae;g__Moraxella;s__
MAG_37	57.26	1.221	51.155	0.419	Medium quality (QS > 50)	2191	1830331	Single-assembly	958	0.0527919	d__Bacteria;p__Proteobacteria;c__Gammaproteobacteria;o__Pseudomonadales;f__Moraxellaceae;g__Acinetobacter;s__Acinetobacter johnsonii
MAG_207	57.22	6.896	22.74	0.436	Medium quality (QS <= 50)	2195	1829452	Co-assembly	123	0.00806715	d__Bacteria;p__Firmicutes;c__Bacilli;o__Erysipelotrichales;f__Erysipelotrichaceae;g__Bulleidia;s__Bulleidia sp016293365
MAG_41	57.01	1.68	48.61	0.417	Medium quality (QS <= 50)	1125	1771555	Single-assembly	1660	0.0183231	d__Bacteria;p__Proteobacteria;c__Gammaproteobacteria;o__Pseudomonadales;f__Moraxellaceae;g__Acinetobacter;s__Acinetobacter johnsonii
MAG_217	57	0	57	0.421	Medium quality (QS > 50)	9442	1465049	Co-assembly	78	0.0512465	d__Bacteria;p__Bacteroidota;c__Bacteroidia;o__Flavobacteriales;f__Weeksellaceae;g__JAGLBA01;s__
MAG_188	56.7	5.268	30.36	0.299	Medium quality (QS <= 50)	13532	1849346	Co-assembly	361	0.0433872	d__Bacteria;p__Firmicutes_A;c__Clostridia;o__Clostridiales;f__Clostridiaceae;g__Clostridium;s__Clostridium sp000435835
MAG_35	56.61	3.069	41.265	0.413	Medium quality (QS <= 50)	1081	1847179	Single-assembly	1817	0.0226049	d__Bacteria;p__Proteobacteria;c__Gammaproteobacteria;o__Pseudomonadales;f__Moraxellaceae;g__Acinetobacter;s__Acinetobacter johnsonii
MAG_252	56.46	1.516	48.88	0.671	Medium quality (QS <= 50)	2691	1779324	Co-assembly	1107	0.0173985	d__Bacteria;p__Proteobacteria;c__Gammaproteobacteria;o__Pseudomonadales;f__Halomonadaceae;g__Halomonas;s__Halomonas alimentaria
MAG_179	55.87	3.488	38.43	0.644	Medium quality (QS <= 50)	3207	1938798	Co-assembly	120	0.0152332	d__Bacteria;p__Actinobacteriota;c__Actinomycetia;o__Actinomycetales;f__Brevibacteriaceae;g__Brevibacterium;s__Brevibacterium epidermidis
MAG_21	55.64	2.266	44.31	0.377	Medium quality (QS <= 50)	1321	1381821	Single-assembly	1157	0.0609282	d__Bacteria;p__Proteobacteria;c__Gammaproteobacteria;o__Pseudomonadales;f__Moraxellaceae;g__;s__
MAG_110	55.5	1.007	50.465	0.65	Medium quality (QS > 50)	1147	1061137	Single-assembly	578	0.00372474	d__Bacteria;p__Deinococcota;c__Deinococci;o__Deinococcales;f__Thermaceae;g__Thermus;s__
MAG_309	55.23	1.538	47.54	0.328	Medium quality (QS <= 50)	20832	573251	Single-assembly	69	0.0401427	d__Bacteria;p__Firmicutes;c__Bacilli;o__Mycoplasmatales;f__Mycoplasmoidaceae;g__;s__
MAG_279	55.17	6.896	20.69	0.327	Medium quality (QS <= 50)	12504	1664969	Co-assembly	423	0.0624543	d__Bacteria;p__Bacteroidota;c__Bacteroidia;o__Flavobacteriales;f__Weeksellaceae;g__Chryseobacterium;s__
MAG_234	55.17	1.724	46.55	0.403	Medium quality (QS <= 50)	20813	995342	Co-assembly	12	0.039534	d__Bacteria;p__Firmicutes;c__Bacilli;o__Lactobacillales;f__Aerococcaceae;g__Jeotgalibaca;s__Jeotgalibaca porci
MAG_232	55.17	0	55.17	0.346	Medium quality (QS > 50)	18094	881848	Co-assembly	170	0.165692	d__Bacteria;p__Firmicutes;c__Bacilli;o__Lactobacillales;f__Lactobacillaceae;g__Lactobacillus;s__Lactobacillus johnsonii
MAG_141	55.17	0	55.17	0.49	Medium quality (QS > 50)	5733	1480655	Co-assembly	425	0.0205294	d__Bacteria;p__Bacteroidota;c__Bacteroidia;o__Bacteroidales;f__Muribaculaceae;g__Sodaliphilus;s__Sodaliphilus sp004559845
MAG_23	55.17	0	55.17	0.388	Medium quality (QS > 50)	1526	1141473	Single-assembly	835	0.0647099	d__Bacteria;p__Bacteroidota;c__Bacteroidia;o__Flavobacteriales;f__Weeksellaceae;g__Bergeyella;s__
MAG_169	54.93	1.724	46.31	0.286	Medium quality (QS <= 50)	5070	1366229	Co-assembly	289	0.0330553	d__Bacteria;p__Campylobacterota;c__Campylobacteria;o__Campylobacterales;f__Arcobacteraceae;g__Aliarcobacter;s__Aliarcobacter cryaerophilus_A
MAG_147	54.93	2.38	43.03	0.696	Medium quality (QS <= 50)	5745	1735380	Co-assembly	54	0.0435132	d__Bacteria;p__Actinobacteriota;c__Actinomycetia;o__Mycobacteriales;f__Mycobacteriaceae;g__Corynebacterium;s__Corynebacterium sp012837295
MAG_113	54.77	0.969	49.925	0.426	Medium quality (QS <= 50)	1095	1424430	Single-assembly	1324	0.0806991	d__Bacteria;p__Proteobacteria;c__Gammaproteobacteria;o__Pseudomonadales;f__Moraxellaceae;g__Acinetobacter;s__Acinetobacter johnsonii
MAG_100	54.75	2.275	43.375	0.411	Medium quality (QS <= 50)	941	899394	Single-assembly	1126	0.0270045	d__Bacteria;p__Campylobacterota;c__Campylobacteria;o__Campylobacterales;f__Campylobacteraceae;g__Campylobacter_A;s__
MAG_108	54.65	4.934	29.98	0.315	Medium quality (QS <= 50)	870	486207	Single-assembly	192	1.57639	d__Bacteria;p__Firmicutes;c__Bacilli;o__Mycoplasmatales;f__Metamycoplasmataceae;g__Mesomycoplasma;s__Mesomycoplasma flocculare
MAG_265	54.64	3.06	39.34	0.447	Medium quality (QS <= 50)	4679	1429550	Co-assembly	379	0.0127179	d__Bacteria;p__Firmicutes_A;c__Clostridia;o__Lachnospirales;f__Lachnospiraceae;g__Bariatricus;s__Bariatricus sp004560705
MAG_313	54.37	1.444	47.15	0.659	Medium quality (QS <= 50)	1207	2499446	Single-assembly	12	0.0502787	d__Bacteria;p__Proteobacteria;c__Alphaproteobacteria;o__Sphingomonadales;f__Sphingomonadaceae;g__Sphingomonas;s__
MAG_126	54.37	2.057	44.085	0.45	Medium quality (QS <= 50)	10133	1153793	Co-assembly	299	0.0237399	d__Bacteria;p__Proteobacteria;c__Gammaproteobacteria;o__Pseudomonadales;f__Moraxellaceae;g__Moraxella;s__
MAG_213	54.31	2.586	41.38	0.56	Medium quality (QS <= 50)	2175	1902569	Co-assembly	334	0.00932158	d__Bacteria;p__Proteobacteria;c__Gammaproteobacteria;o__Burkholderiales;f__Neisseriaceae;g__Neisseria;s__Neisseria suis
MAG_205	54.2	5.719	25.605	0.48	Medium quality (QS <= 50)	2728	2544281	Co-assembly	105	0.0204281	d__Bacteria;p__Bacteroidota;c__Bacteroidia;o__Chitinophagales;f__Chitinophagaceae;g__Flavisolibacter;s__
MAG_269	53.52	6.034	23.35	0.639	Medium quality (QS <= 50)	4588	3873046	Co-assembly	176	0.0151593	d__Bacteria;p__Actinobacteriota;c__Actinomycetia;o__Mycobacteriales;f__Mycobacteriaceae;g__Mycobacterium;s__Mycobacterium abscessus
MAG_287	53.44	0	53.44	0.501	Medium quality (QS > 50)	6395	1678135	Co-assembly	228	0.0124669	d__Bacteria;p__Fibrobacterota;c__Fibrobacteria;o__Fibrobacterales;f__Fibrobacteraceae;g__Hallerella;s__Hallerella succinigenes
MAG_206	53.44	3.448	36.2	0.414	Medium quality (QS <= 50)	7244	2232015	Co-assembly	154	0.08428	d__Bacteria;p__Proteobacteria;c__Gammaproteobacteria;o__Pseudomonadales;f__Moraxellaceae;g__Acinetobacter;s__Acinetobacter towneri
MAG_198	53.44	0	53.44	0.513	Medium quality (QS > 50)	23400	1455045	Co-assembly	145	0.0439913	d__Bacteria;p__Bacteroidota;c__Bacteroidia;o__Bacteroidales;f__Bacteroidaceae;g__Bacteroides;s__
MAG_312	53.16	1.412	46.1	0.651	Medium quality (QS <= 50)	1139	1040970	Single-assembly	110	0.00495611	d__Bacteria;p__Deinococcota;c__Deinococci;o__Deinococcales;f__Thermaceae;g__Thermus;s__Thermus scotoductus
MAG_75	53.11	1.29	46.66	0.66	Medium quality (QS <= 50)	1376	1302606	Single-assembly	1091	0.0318207	d__Bacteria;p__Deinococcota;c__Deinococci;o__Deinococcales;f__Thermaceae;g__Thermus;s__
MAG_135	53.08	0.294	51.61	0.61	Medium quality (QS > 50)	4797	1546517	Co-assembly	70	0.0193998	d__Bacteria;p__Actinobacteriota;c__Actinomycetia;o__Nanopelagicales;f__UBA10799;g__UBA10799;s__
MAG_171	53	3.335	36.325	0.371	Medium quality (QS <= 50)	10336	1449909	Co-assembly	121	0.0544865	d__Bacteria;p__Firmicutes;c__Bacilli;o__Lactobacillales;f__Aerococcaceae;g__Facklamia_A;s__Facklamia_A tabacinasalis
MAG_338	52.73	0.231	51.575	0.652	Medium quality (QS > 50)	864	926247	Single-assembly	75	0.00631878	d__Bacteria;p__Deinococcota;c__Deinococci;o__Deinococcales;f__Thermaceae;g__Thermus;s__
MAG_278	52.72	0	52.72	0.413	Medium quality (QS > 50)	17012	1567208	Co-assembly	274	0.0372178	d__Bacteria;p__Spirochaetota;c__Spirochaetia;o__Treponematales;f__Treponemataceae;g__Treponema_D;s__Treponema_D sp018384055
MAG_270	52.63	0	52.63	0.417	Medium quality (QS > 50)	4973	1118881	Co-assembly	218	0.0134497	d__Bacteria;p__Bacteroidota;c__Bacteroidia;o__Bacteroidales;f__Porphyromonadaceae;g__Porphyromonas_A;s__
MAG_209	52.35	3.782	33.44	0.46	Medium quality (QS <= 50)	2533	852447	Co-assembly	361	0.00875861	d__Bacteria;p__Firmicutes_A;c__Clostridia;o__Peptostreptococcales;f__Anaerovoracaceae;g__RUG099;s__
MAG_201	52.07	6.416	19.99	0.681	Medium quality (QS <= 50)	1828	2383381	Co-assembly	406	0.00748212	d__Bacteria;p__Actinobacteriota;c__Actinomycetia;o__Actinomycetales;f__Brevibacteriaceae;g__;s__
MAG_202	51.44	9.796	2.46	0.665	Medium quality (QS <= 50)	2282	2337351	Co-assembly	419	0.00593621	d__Bacteria;p__Proteobacteria;c__Alphaproteobacteria;o__Rhizobiales;f__Rhizobiaceae;g__Mesorhizobium_A;s__
MAG_13	51.03	0	51.03	0.421	Medium quality (QS > 50)	3186	1442973	Single-assembly	488	0.108251	d__Bacteria;p__Proteobacteria;c__Gammaproteobacteria;o__Pseudomonadales;f__Moraxellaceae;g__Acinetobacter;s__Acinetobacter johnsonii
MAG_191	50.87	6.428	18.73	0.529	Medium quality (QS <= 50)	14954	1070896	Co-assembly	293	0.034814	d__Bacteria;p__Bacteroidota;c__Bacteroidia;o__Bacteroidales;f__UBA932;g__Cryptobacteroides;s__
MAG_129	50.87	3.508	33.33	0.441	Medium quality (QS <= 50)	51948	1722150	Co-assembly	114	0.089293	d__Bacteria;p__Firmicutes_A;c__Clostridia;o__Lachnospirales;f__Lachnospiraceae;g__CAG-95;s__CAG-95 sp018384375
MAG_324	50.79	1.086	45.36	0.29	Medium quality (QS <= 50)	1041	399485	Single-assembly	24	6.04112	d__Bacteria;p__Firmicutes;c__Bacilli;o__Mycoplasmatales;f__Metamycoplasmataceae;g__Mesomycoplasma;s__Mesomycoplasma hyopneumoniae
MAG_156	50.78	3.448	33.54	0.395	Medium quality (QS <= 50)	5144	1520578	Co-assembly	569	0.0252296	d__Bacteria;p__Bacteroidota;c__Bacteroidia;o__Flavobacteriales;f__Weeksellaceae;g__Kaistella;s__
MAG_158	50.44	0	50.44	0.501	Medium quality (QS > 50)	13442	652861	Co-assembly	139	0.0205331	d__Bacteria;p__Actinobacteriota;c__Actinomycetia;o__Mycobacteriales;f__Mycobacteriaceae;g__Lawsonella;s__Lawsonella clevelandensis_A
MAG_288	50.36	1.666	42.03	0.381	Medium quality (QS <= 50)	4679	995013	Co-assembly	236	0.0133653	d__Bacteria;p__Firmicutes;c__Bacilli;o__Lactobacillales;f__Aerococcaceae;g__;s__
MAG_68	50.3	1.78	41.4	0.421	Medium quality (QS <= 50)	1032	1539303	Single-assembly	178	0.0515354	d__Bacteria;p__Proteobacteria;c__Gammaproteobacteria;o__Pseudomonadales;f__Moraxellaceae;g__Acinetobacter;s__
MAG_52	50.27	1.554	42.5	0.417	Medium quality (QS <= 50)	873	1530668	Single-assembly	16	0.00768621	d__Bacteria;p__Proteobacteria;c__Gammaproteobacteria;o__Pseudomonadales;f__Moraxellaceae;g__Acinetobacter;s__
MAG_49	50.11	1.74	41.41	0.394	Medium quality (QS <= 50)	1127	917236	Single-assembly	1988	0.0144437	d__Bacteria;p__Bacteroidota;c__Bacteroidia;o__Chitinophagales;f__Chitinophagaceae;g__;s__

## Sheet: S7
Table S7 Statistics of virulence factor categories identified in the PRGC90
Virulence factor category	Number of VFGs	Percentages
Immune modulation	3486	0.203
Effector delivery system	2709	0.158
Nutritional/Metabolic factor	2654	0.155
Adherence	2198	0.128
Motility	2102	0.123
Not included in current categories	1168	0.068
Biofilm	574	0.033
Regulation	539	0.031
Exotoxin	417	0.024
Exoenzyme	279	0.016
Stress survival	269	0.016
Invasion	178	0.01
Post-translational modification	127	0.007
Antimicrobial activity/Competitive advantage	110	0.006
Others	334	0.019
VFGs, virulence factor genes.

## Sheet: S8
Table S8 Host bacteria of virulence factor genes (VFGs) and the numbers of VFGs they carried
Domain	Phylum	Class	Order	Family	Genus	Species	Number of VFGs
Bacteria	p__unknown	c__unknown	o__unknown	f__unknown	g__unknown	s__unknown	941
Bacteria	Acidobacteria	c__unknown	o__unknown	f__unknown	g__unknown	s__unknown	24
Bacteria	Acidobacteria	Blastocatellia	o__unknown	f__unknown	g__unknown	s__unknown	3
Bacteria	Acidobacteria	Blastocatellia	Blastocatellales	Pyrinomonadaceae	Pyrinomonas	Pyrinomonas_methylaliphatogenes	7
Bacteria	Acidobacteria	Blastocatellia	o__unknown	f__unknown	g__unknown	Blastocatellia_bacterium	3
Bacteria	Acidobacteria	c__unknown	o__unknown	f__unknown	g__unknown	s__unknown	36
Bacteria	Acidobacteria	c__unknown	o__unknown	f__unknown	g__unknown	Acidobacteria_bacterium	73
Bacteria	Actinobacteria	c__unknown	o__unknown	f__unknown	g__unknown	s__unknown	27
Bacteria	Actinobacteria	Actinomycetia	o__unknown	f__unknown	g__unknown	s__unknown	1397
Bacteria	Actinobacteria	Actinomycetia	Actinomycetales	f__unknown	g__unknown	s__unknown	2
Bacteria	Actinobacteria	Actinomycetia	Actinomycetales	Actinomycetaceae	g__unknown	s__unknown	127
Bacteria	Actinobacteria	Actinomycetia	Actinomycetales	Actinomycetaceae	Actinobaculum	s__unknown	1
Bacteria	Actinobacteria	Actinomycetia	Actinomycetales	Actinomycetaceae	Actinomyces	s__unknown	45
Bacteria	Actinobacteria	Actinomycetia	Actinomycetales	Actinomycetaceae	Actinomyces	Actinomyces_glycerinitolerans	1
Bacteria	Actinobacteria	Actinomycetia	Actinomycetales	Actinomycetaceae	Actinomyces	Actinomyces_oris	1
Bacteria	Actinobacteria	Actinomycetia	Actinomycetales	Actinomycetaceae	Actinotignum	s__unknown	3
Bacteria	Actinobacteria	Actinomycetia	Actinomycetales	Actinomycetaceae	Arcanobacterium	s__unknown	6
Bacteria	Actinobacteria	Actinomycetia	Actinomycetales	Actinomycetaceae	Mobiluncus	s__unknown	1
Bacteria	Actinobacteria	Actinomycetia	Actinomycetales	Actinomycetaceae	Mobiluncus	Mobiluncus_mulieris	3
Bacteria	Actinobacteria	Actinomycetia	Actinomycetales	Actinomycetaceae	Schaalia	s__unknown	3
Bacteria	Actinobacteria	Actinomycetia	Actinomycetales	Actinomycetaceae	Trueperella	s__unknown	241
Bacteria	Actinobacteria	Actinomycetia	Actinomycetales	Actinomycetaceae	Trueperella	Trueperella_pyogenes	242
Bacteria	Actinobacteria	Actinomycetia	Actinomycetales	f__unknown	g__unknown	Actinomycetales_bacterium	2
Bacteria	Actinobacteria	Actinomycetia	Bifidobacteriales	Bifidobacteriaceae	g__unknown	s__unknown	2
Bacteria	Actinobacteria	Actinomycetia	Bifidobacteriales	Bifidobacteriaceae	Bifidobacterium	s__unknown	12
Bacteria	Actinobacteria	Actinomycetia	Bifidobacteriales	Bifidobacteriaceae	Bifidobacterium	Bifidobacterium_longum	1
Bacteria	Actinobacteria	Actinomycetia	Bifidobacteriales	Bifidobacteriaceae	Gardnerella	s__unknown	1
Bacteria	Actinobacteria	Actinomycetia	Bifidobacteriales	Bifidobacteriaceae	Gardnerella	Gardnerella_vaginalis	9
Bacteria	Actinobacteria	Actinomycetia	Corynebacteriales	f__unknown	g__unknown	s__unknown	475
Bacteria	Actinobacteria	Actinomycetia	Corynebacteriales	Corynebacteriaceae	Corynebacterium	s__unknown	5443
Bacteria	Actinobacteria	Actinomycetia	Corynebacteriales	Corynebacteriaceae	Corynebacterium	Corynebacterium_amycolatum	8
Bacteria	Actinobacteria	Actinomycetia	Corynebacteriales	Corynebacteriaceae	Corynebacterium	Corynebacterium_bovis	3
Bacteria	Actinobacteria	Actinomycetia	Corynebacteriales	Corynebacteriaceae	Corynebacterium	Corynebacterium_casei	80
Bacteria	Actinobacteria	Actinomycetia	Corynebacteriales	Corynebacteriaceae	Corynebacterium	Corynebacterium_diphtheriae	7
Bacteria	Actinobacteria	Actinomycetia	Corynebacteriales	Corynebacteriaceae	Corynebacterium	Corynebacterium_glutamicum	71
Bacteria	Actinobacteria	Actinomycetia	Corynebacteriales	Corynebacteriaceae	Corynebacterium	Corynebacterium_jeikeium	16
Bacteria	Actinobacteria	Actinomycetia	Corynebacteriales	Corynebacteriaceae	Corynebacterium	Corynebacterium_kroppenstedtii	2
Bacteria	Actinobacteria	Actinomycetia	Corynebacteriales	Corynebacteriaceae	Corynebacterium	Corynebacterium_matruchotii	3
Bacteria	Actinobacteria	Actinomycetia	Corynebacteriales	Corynebacteriaceae	Corynebacterium	Corynebacterium_stationis	78
Bacteria	Actinobacteria	Actinomycetia	Corynebacteriales	Corynebacteriaceae	Corynebacterium	Corynebacterium_striatum	2
Bacteria	Actinobacteria	Actinomycetia	Corynebacteriales	Corynebacteriaceae	Corynebacterium	Corynebacterium_urealyticum	218
Bacteria	Actinobacteria	Actinomycetia	Corynebacteriales	Corynebacteriaceae	Corynebacterium	Corynebacterium_variabile	20
Bacteria	Actinobacteria	Actinomycetia	Corynebacteriales	Corynebacteriaceae	Corynebacterium	Corynebacterium_xerosis	694
Bacteria	Actinobacteria	Actinomycetia	Corynebacteriales	Dietziaceae	Dietzia	s__unknown	1366
Bacteria	Actinobacteria	Actinomycetia	Corynebacteriales	Gordoniaceae	g__unknown	s__unknown	2
Bacteria	Actinobacteria	Actinomycetia	Corynebacteriales	Gordoniaceae	Gordonia	s__unknown	1150
Bacteria	Actinobacteria	Actinomycetia	Corynebacteriales	Lawsonellaceae	Lawsonella	Lawsonella_clevelandensis	84
Bacteria	Actinobacteria	Actinomycetia	Corynebacteriales	Mycobacteriaceae	g__unknown	s__unknown	1671
Bacteria	Actinobacteria	Actinomycetia	Corynebacteriales	Mycobacteriaceae	Mycobacterium	s__unknown	487
Bacteria	Actinobacteria	Actinomycetia	Corynebacteriales	Mycobacteriaceae	Mycobacterium	Mycobacterium_kansasii	1
Bacteria	Actinobacteria	Actinomycetia	Corynebacteriales	Mycobacteriaceae	Mycobacterium	Mycobacterium_sp._ITM-2016-00316	9
Bacteria	Actinobacteria	Actinomycetia	Corynebacteriales	Mycobacteriaceae	Mycobacteroides	s__unknown	2589
Bacteria	Actinobacteria	Actinomycetia	Corynebacteriales	Mycobacteriaceae	Mycobacteroides	Mycobacteroides_abscessus	231
Bacteria	Actinobacteria	Actinomycetia	Corynebacteriales	Mycobacteriaceae	Mycobacteroides	Mycobacteroides_chelonae	5
Bacteria	Actinobacteria	Actinomycetia	Corynebacteriales	Mycobacteriaceae	Mycolicibacter	s__unknown	1
Bacteria	Actinobacteria	Actinomycetia	Corynebacteriales	Mycobacteriaceae	Mycolicibacterium	s__unknown	4057
Bacteria	Actinobacteria	Actinomycetia	Corynebacteriales	Mycobacteriaceae	Mycolicibacterium	Mycolicibacterium_gilvum	3
Bacteria	Actinobacteria	Actinomycetia	Corynebacteriales	Mycobacteriaceae	Mycolicibacterium	Mycolicibacterium_smegmatis	2
Bacteria	Actinobacteria	Actinomycetia	Corynebacteriales	Nocardiaceae	g__unknown	s__unknown	61
Bacteria	Actinobacteria	Actinomycetia	Corynebacteriales	Nocardiaceae	Nocardia	s__unknown	166
Bacteria	Actinobacteria	Actinomycetia	Corynebacteriales	Nocardiaceae	Nocardia	Nocardia_brasiliensis	27
Bacteria	Actinobacteria	Actinomycetia	Corynebacteriales	Nocardiaceae	Rhodococcus	s__unknown	3518
Bacteria	Actinobacteria	Actinomycetia	Corynebacteriales	Nocardiaceae	Rhodococcus	Rhodococcus_erythropolis	46
Bacteria	Actinobacteria	Actinomycetia	Corynebacteriales	Tsukamurellaceae	Tsukamurella	s__unknown	4
Bacteria	Actinobacteria	Actinomycetia	Frankiales	Frankiaceae	Frankia	s__unknown	3
Bacteria	Actinobacteria	Actinomycetia	Geodermatophilales	Geodermatophilaceae	g__unknown	s__unknown	16
Bacteria	Actinobacteria	Actinomycetia	Geodermatophilales	Geodermatophilaceae	Geodermatophilus	s__unknown	1
Bacteria	Actinobacteria	Actinomycetia	Kineosporiales	Kineosporiaceae	g__unknown	s__unknown	3
Bacteria	Actinobacteria	Actinomycetia	Kineosporiales	Kineosporiaceae	Quadrisphaera	s__unknown	2
Bacteria	Actinobacteria	Actinomycetia	Micrococcales	f__unknown	g__unknown	s__unknown	1659
Bacteria	Actinobacteria	Actinomycetia	Micrococcales	Beutenbergiaceae	g__unknown	s__unknown	1
Bacteria	Actinobacteria	Actinomycetia	Micrococcales	Bogoriellaceae	Georgenia	s__unknown	23
Bacteria	Actinobacteria	Actinomycetia	Micrococcales	Brevibacteriaceae	Brevibacterium	s__unknown	2047
Bacteria	Actinobacteria	Actinomycetia	Micrococcales	Brevibacteriaceae	Brevibacterium	Brevibacterium_aurantiacum	32
Bacteria	Actinobacteria	Actinomycetia	Micrococcales	Brevibacteriaceae	Brevibacterium	Brevibacterium_casei	17
Bacteria	Actinobacteria	Actinomycetia	Micrococcales	Brevibacteriaceae	Brevibacterium	Brevibacterium_linens	65
Bacteria	Actinobacteria	Actinomycetia	Micrococcales	Brevibacteriaceae	Brevibacterium	Brevibacterium_luteolum	1
Bacteria	Actinobacteria	Actinomycetia	Micrococcales	Cellulomonadaceae	g__unknown	s__unknown	4
Bacteria	Actinobacteria	Actinomycetia	Micrococcales	Cellulomonadaceae	Cellulomonas	s__unknown	23
Bacteria	Actinobacteria	Actinomycetia	Micrococcales	Cellulomonadaceae	Oerskovia	s__unknown	1
Bacteria	Actinobacteria	Actinomycetia	Micrococcales	Dermabacteraceae	g__unknown	s__unknown	34
Bacteria	Actinobacteria	Actinomycetia	Micrococcales	Dermabacteraceae	Brachybacterium	s__unknown	1627
Bacteria	Actinobacteria	Actinomycetia	Micrococcales	Dermabacteraceae	Dermabacter	s__unknown	6
Bacteria	Actinobacteria	Actinomycetia	Micrococcales	Dermacoccaceae	g__unknown	s__unknown	19
Bacteria	Actinobacteria	Actinomycetia	Micrococcales	Dermacoccaceae	Dermacoccus	s__unknown	28
Bacteria	Actinobacteria	Actinomycetia	Micrococcales	Dermatophilaceae	g__unknown	s__unknown	62
Bacteria	Actinobacteria	Actinomycetia	Micrococcales	Intrasporangiaceae	g__unknown	s__unknown	1082
Bacteria	Actinobacteria	Actinomycetia	Micrococcales	Intrasporangiaceae	Janibacter	s__unknown	1172
Bacteria	Actinobacteria	Actinomycetia	Micrococcales	Intrasporangiaceae	Knoellia	s__unknown	294
Bacteria	Actinobacteria	Actinomycetia	Micrococcales	Intrasporangiaceae	Phycicoccus	s__unknown	9
Bacteria	Actinobacteria	Actinomycetia	Micrococcales	Intrasporangiaceae	Terrabacter	s__unknown	8
Bacteria	Actinobacteria	Actinomycetia	Micrococcales	Intrasporangiaceae	Tetrasphaera	s__unknown	2
Bacteria	Actinobacteria	Actinomycetia	Micrococcales	Kytococcaceae	Kytococcus	s__unknown	3
Bacteria	Actinobacteria	Actinomycetia	Micrococcales	Microbacteriaceae	g__unknown	s__unknown	286
Bacteria	Actinobacteria	Actinomycetia	Micrococcales	Microbacteriaceae	Agrococcus	s__unknown	2
Bacteria	Actinobacteria	Actinomycetia	Micrococcales	Microbacteriaceae	Agromyces	s__unknown	4
Bacteria	Actinobacteria	Actinomycetia	Micrococcales	Microbacteriaceae	Clavibacter	Clavibacter_michiganensis	2
Bacteria	Actinobacteria	Actinomycetia	Micrococcales	Microbacteriaceae	Cryobacterium	s__unknown	6
Bacteria	Actinobacteria	Actinomycetia	Micrococcales	Microbacteriaceae	Curtobacterium	s__unknown	9
Bacteria	Actinobacteria	Actinomycetia	Micrococcales	Microbacteriaceae	Gulosibacter	s__unknown	10
Bacteria	Actinobacteria	Actinomycetia	Micrococcales	Microbacteriaceae	Leifsonia	s__unknown	3
Bacteria	Actinobacteria	Actinomycetia	Micrococcales	Microbacteriaceae	Leucobacter	s__unknown	25
Bacteria	Actinobacteria	Actinomycetia	Micrococcales	Microbacteriaceae	Microbacterium	s__unknown	3045
Bacteria	Actinobacteria	Actinomycetia	Micrococcales	Microbacteriaceae	Microbacterium	Microbacterium_esteraromaticum	9
Bacteria	Actinobacteria	Actinomycetia	Micrococcales	Microbacteriaceae	Microbacterium	Microbacterium_hominis	12
Bacteria	Actinobacteria	Actinomycetia	Micrococcales	Microbacteriaceae	Microbacterium	Microbacterium_lacticum	2
Bacteria	Actinobacteria	Actinomycetia	Micrococcales	Microbacteriaceae	Mycetocola	s__unknown	1
Bacteria	Actinobacteria	Actinomycetia	Micrococcales	Microbacteriaceae	Plantibacter	s__unknown	3
Bacteria	Actinobacteria	Actinomycetia	Micrococcales	Microbacteriaceae	Pseudoclavibacter	s__unknown	26
Bacteria	Actinobacteria	Actinomycetia	Micrococcales	Microbacteriaceae	Rathayibacter	s__unknown	4
Bacteria	Actinobacteria	Actinomycetia	Micrococcales	Microbacteriaceae	Subtercola	Subtercola_boreus	1
Bacteria	Actinobacteria	Actinomycetia	Micrococcales	Micrococcaceae	g__unknown	s__unknown	1740
Bacteria	Actinobacteria	Actinomycetia	Micrococcales	Micrococcaceae	Arthrobacter	s__unknown	378
Bacteria	Actinobacteria	Actinomycetia	Micrococcales	Micrococcaceae	Arthrobacter	Arthrobacter_alpinus	3
Bacteria	Actinobacteria	Actinomycetia	Micrococcales	Micrococcaceae	Citricoccus	s__unknown	48
Bacteria	Actinobacteria	Actinomycetia	Micrococcales	Micrococcaceae	Galactobacter	s__unknown	1
Bacteria	Actinobacteria	Actinomycetia	Micrococcales	Micrococcaceae	Glutamicibacter	s__unknown	902
Bacteria	Actinobacteria	Actinomycetia	Micrococcales	Micrococcaceae	Glutamicibacter	Glutamicibacter_arilaitensis	37
Bacteria	Actinobacteria	Actinomycetia	Micrococcales	Micrococcaceae	Kocuria	s__unknown	857
Bacteria	Actinobacteria	Actinomycetia	Micrococcales	Micrococcaceae	Kocuria	Kocuria_palustris	5
Bacteria	Actinobacteria	Actinomycetia	Micrococcales	Micrococcaceae	Kocuria	Kocuria_rhizophila	21
Bacteria	Actinobacteria	Actinomycetia	Micrococcales	Micrococcaceae	Kocuria	Kocuria_rosea	1
Bacteria	Actinobacteria	Actinomycetia	Micrococcales	Micrococcaceae	Micrococcus	s__unknown	1707
Bacteria	Actinobacteria	Actinomycetia	Micrococcales	Micrococcaceae	Micrococcus	Micrococcus_luteus	124
Bacteria	Actinobacteria	Actinomycetia	Micrococcales	Micrococcaceae	Nesterenkonia	s__unknown	473
Bacteria	Actinobacteria	Actinomycetia	Micrococcales	Micrococcaceae	Nesterenkonia	Nesterenkonia_sandarakina	2
Bacteria	Actinobacteria	Actinomycetia	Micrococcales	Micrococcaceae	Rothia	s__unknown	618
Bacteria	Actinobacteria	Actinomycetia	Micrococcales	Micrococcaceae	Rothia	Rothia_nasimurium	2
Bacteria	Actinobacteria	Actinomycetia	Micrococcales	Ornithinimicrobiaceae	g__unknown	s__unknown	241
Bacteria	Actinobacteria	Actinomycetia	Micrococcales	Ornithinimicrobiaceae	Ornithinimicrobium	s__unknown	115
Bacteria	Actinobacteria	Actinomycetia	Micrococcales	Ornithinimicrobiaceae	Serinicoccus	s__unknown	28
Bacteria	Actinobacteria	Actinomycetia	Micrococcales	Promicromonosporaceae	g__unknown	s__unknown	5
Bacteria	Actinobacteria	Actinomycetia	Micrococcales	Promicromonosporaceae	Cellulosimicrobium	s__unknown	9
Bacteria	Actinobacteria	Actinomycetia	Micrococcales	Promicromonosporaceae	Cellulosimicrobium	Cellulosimicrobium_cellulans	1
Bacteria	Actinobacteria	Actinomycetia	Micrococcales	Promicromonosporaceae	Promicromonospora	s__unknown	2
Bacteria	Actinobacteria	Actinomycetia	Micromonosporales	Micromonosporaceae	g__unknown	s__unknown	8
Bacteria	Actinobacteria	Actinomycetia	Micromonosporales	Micromonosporaceae	Micromonospora	s__unknown	15
Bacteria	Actinobacteria	Actinomycetia	Propionibacteriales	f__unknown	g__unknown	s__unknown	158
Bacteria	Actinobacteria	Actinomycetia	Propionibacteriales	Kribbellaceae	Kribbella	s__unknown	8
Bacteria	Actinobacteria	Actinomycetia	Propionibacteriales	Nocardioidaceae	g__unknown	s__unknown	141
Bacteria	Actinobacteria	Actinomycetia	Propionibacteriales	Nocardioidaceae	Aeromicrobium	s__unknown	111
Bacteria	Actinobacteria	Actinomycetia	Propionibacteriales	Nocardioidaceae	Aeromicrobium	Aeromicrobium_piscarium	1
Bacteria	Actinobacteria	Actinomycetia	Propionibacteriales	Nocardioidaceae	Marmoricola	s__unknown	1
Bacteria	Actinobacteria	Actinomycetia	Propionibacteriales	Nocardioidaceae	Nocardioides	s__unknown	804
Bacteria	Actinobacteria	Actinomycetia	Propionibacteriales	Nocardioidaceae	Pimelobacter	Pimelobacter_simplex	84
Bacteria	Actinobacteria	Actinomycetia	Propionibacteriales	Propionibacteriaceae	g__unknown	s__unknown	809
Bacteria	Actinobacteria	Actinomycetia	Propionibacteriales	Propionibacteriaceae	Acidipropionibacterium	s__unknown	6
Bacteria	Actinobacteria	Actinomycetia	Propionibacteriales	Propionibacteriaceae	Acidipropionibacterium	Acidipropionibacterium_jensenii	2
Bacteria	Actinobacteria	Actinomycetia	Propionibacteriales	Propionibacteriaceae	Arachnia	Arachnia_propionica	10
Bacteria	Actinobacteria	Actinomycetia	Propionibacteriales	Propionibacteriaceae	Brevilactibacter	s__unknown	202
Bacteria	Actinobacteria	Actinomycetia	Propionibacteriales	Propionibacteriaceae	Cutibacterium	s__unknown	458
Bacteria	Actinobacteria	Actinomycetia	Propionibacteriales	Propionibacteriaceae	Cutibacterium	Cutibacterium_acnes	845
Bacteria	Actinobacteria	Actinomycetia	Propionibacteriales	Propionibacteriaceae	Cutibacterium	Cutibacterium_avidum	1
Bacteria	Actinobacteria	Actinomycetia	Propionibacteriales	Propionibacteriaceae	Cutibacterium	Cutibacterium_granulosum	3
Bacteria	Actinobacteria	Actinomycetia	Propionibacteriales	Propionibacteriaceae	Luteococcus	Luteococcus_japonicus	2
Bacteria	Actinobacteria	Actinomycetia	Propionibacteriales	Propionibacteriaceae	Propionibacterium	Propionibacterium_freudenreichii	1
Bacteria	Actinobacteria	Actinomycetia	Propionibacteriales	Propionibacteriaceae	Tessaracoccus	s__unknown	616
Bacteria	Actinobacteria	Actinomycetia	Propionibacteriales	Propionibacteriaceae	g__unknown	s__unknown	2
Bacteria	Actinobacteria	Actinomycetia	Pseudonocardiales	f__unknown	g__unknown	s__unknown	2
Bacteria	Actinobacteria	Actinomycetia	Pseudonocardiales	Pseudonocardiaceae	g__unknown	s__unknown	26
Bacteria	Actinobacteria	Actinomycetia	Pseudonocardiales	Pseudonocardiaceae	Amycolatopsis	s__unknown	7
Bacteria	Actinobacteria	Actinomycetia	Pseudonocardiales	Pseudonocardiaceae	Pseudonocardia	s__unknown	4
Bacteria	Actinobacteria	Actinomycetia	Pseudonocardiales	Pseudonocardiaceae	Saccharopolyspora	s__unknown	1
Bacteria	Actinobacteria	Actinomycetia	Streptomycetales	Streptomycetaceae	g__unknown	s__unknown	9
Bacteria	Actinobacteria	Actinomycetia	Streptomycetales	Streptomycetaceae	Kitasatospora	s__unknown	1
Bacteria	Actinobacteria	Actinomycetia	Streptomycetales	Streptomycetaceae	Streptomyces	s__unknown	111
Bacteria	Actinobacteria	Actinomycetia	Streptosporangiales	f__unknown	g__unknown	s__unknown	2
Bacteria	Actinobacteria	Actinomycetia	Streptosporangiales	Nocardiopsaceae	Nocardiopsis	s__unknown	5
Bacteria	Actinobacteria	Actinomycetia	Streptosporangiales	Streptosporangiaceae	g__unknown	s__unknown	5
Bacteria	Actinobacteria	Actinomycetia	Streptosporangiales	Streptosporangiaceae	Streptosporangium	s__unknown	1
Bacteria	Actinobacteria	Actinomycetia	Streptosporangiales	Thermomonosporaceae	g__unknown	s__unknown	1
Bacteria	Actinobacteria	Actinomycetia	Streptosporangiales	Thermomonosporaceae	Actinomadura	s__unknown	3
Bacteria	Actinobacteria	Actinomycetia	o__unknown	f__unknown	g__unknown	s__unknown	1
Bacteria	Actinobacteria	Actinomycetia	o__unknown	f__unknown	g__unknown	Actinobacteria_bacterium	46
Bacteria	Actinobacteria	Coriobacteriia	o__unknown	f__unknown	g__unknown	s__unknown	25
Bacteria	Actinobacteria	Coriobacteriia	Coriobacteriales	f__unknown	g__unknown	s__unknown	25
Bacteria	Actinobacteria	Coriobacteriia	Coriobacteriales	Atopobiaceae	g__unknown	s__unknown	30
Bacteria	Actinobacteria	Coriobacteriia	Coriobacteriales	Atopobiaceae	Olsenella	s__unknown	89
Bacteria	Actinobacteria	Coriobacteriia	Coriobacteriales	Atopobiaceae	Olsenella	Olsenella_umbonata	4
Bacteria	Actinobacteria	Coriobacteriia	Coriobacteriales	Coriobacteriaceae	g__unknown	s__unknown	4
Bacteria	Actinobacteria	Coriobacteriia	Coriobacteriales	Coriobacteriaceae	Collinsella	s__unknown	127
Bacteria	Actinobacteria	Coriobacteriia	Coriobacteriales	Coriobacteriaceae	Collinsella	Collinsella_aerofaciens	1
Bacteria	Actinobacteria	Coriobacteriia	Coriobacteriales	Coriobacteriaceae	g__unknown	Coriobacteriaceae_bacterium	16
Bacteria	Actinobacteria	Coriobacteriia	Eggerthellales	f__unknown	g__unknown	s__unknown	1
Bacteria	Actinobacteria	Coriobacteriia	Eggerthellales	Eggerthellaceae	g__unknown	s__unknown	62
Bacteria	Actinobacteria	Coriobacteriia	Eggerthellales	Eggerthellaceae	Adlercreutzia	s__unknown	3
Bacteria	Actinobacteria	Coriobacteriia	Eggerthellales	Eggerthellaceae	Eggerthella	s__unknown	4
Bacteria	Actinobacteria	Coriobacteriia	Eggerthellales	Eggerthellaceae	Eggerthella	Eggerthella_lenta	1
Bacteria	Actinobacteria	Coriobacteriia	Eggerthellales	Eggerthellaceae	Gordonibacter	s__unknown	1
Bacteria	Actinobacteria	Coriobacteriia	Eggerthellales	Eggerthellaceae	Gordonibacter	Gordonibacter_pamelaeae	1
Bacteria	Actinobacteria	Rubrobacteria	Rubrobacterales	Rubrobacteraceae	g__unknown	s__unknown	33
Bacteria	Actinobacteria	Rubrobacteria	Rubrobacterales	Rubrobacteraceae	Rubrobacter	s__unknown	30
Bacteria	Actinobacteria	Rubrobacteria	Rubrobacterales	Rubrobacteraceae	Rubrobacter	Rubrobacter_xylanophilus	7
Bacteria	Actinobacteria	Rubrobacteria	Rubrobacterales	Rubrobacteraceae	g__unknown	uncultured_Rubrobacteraceae_bacterium	5
Bacteria	Armatimonadetes	c__unknown	o__unknown	f__unknown	g__unknown	s__unknown	539
Bacteria	Armatimonadetes	c__unknown	o__unknown	f__unknown	g__unknown	Armatimonadetes_bacterium	164
Bacteria	Bacteroidetes	c__unknown	o__unknown	f__unknown	g__unknown	s__unknown	821
Bacteria	Bacteroidetes	Bacteroidia	o__unknown	f__unknown	g__unknown	s__unknown	71
Bacteria	Bacteroidetes	Bacteroidia	Bacteroidales	f__unknown	g__unknown	s__unknown	4117
Bacteria	Bacteroidetes	Bacteroidia	Bacteroidales	Bacteroidaceae	g__unknown	s__unknown	25
Bacteria	Bacteroidetes	Bacteroidia	Bacteroidales	Bacteroidaceae	Bacteroides	s__unknown	3285
Bacteria	Bacteroidetes	Bacteroidia	Bacteroidales	Bacteroidaceae	Bacteroides	Bacteroides_caccae	1
Bacteria	Bacteroidetes	Bacteroidia	Bacteroidales	Bacteroidaceae	Bacteroides	Bacteroides_caecimuris	4
Bacteria	Bacteroidetes	Bacteroidia	Bacteroidales	Bacteroidaceae	Bacteroides	Bacteroides_cellulosilyticus	1
Bacteria	Bacteroidetes	Bacteroidia	Bacteroidales	Bacteroidaceae	Bacteroides	Bacteroides_eggerthii	1
Bacteria	Bacteroidetes	Bacteroidia	Bacteroidales	Bacteroidaceae	Bacteroides	Bacteroides_fragilis	202
Bacteria	Bacteroidetes	Bacteroidia	Bacteroidales	Bacteroidaceae	Bacteroides	Bacteroides_heparinolyticus	187
Bacteria	Bacteroidetes	Bacteroidia	Bacteroidales	Bacteroidaceae	Bacteroides	Bacteroides_intestinalis	1
Bacteria	Bacteroidetes	Bacteroidia	Bacteroidales	Bacteroidaceae	Bacteroides	Bacteroides_ovatus	2
Bacteria	Bacteroidetes	Bacteroidia	Bacteroidales	Bacteroidaceae	Bacteroides	Bacteroides_pyogenes	172
Bacteria	Bacteroidetes	Bacteroidia	Bacteroidales	Bacteroidaceae	Bacteroides	Bacteroides_salyersiae	1
Bacteria	Bacteroidetes	Bacteroidia	Bacteroidales	Bacteroidaceae	Bacteroides	Bacteroides_stercoris	3
Bacteria	Bacteroidetes	Bacteroidia	Bacteroidales	Bacteroidaceae	Bacteroides	Bacteroides_thetaiotaomicron	1
Bacteria	Bacteroidetes	Bacteroidia	Bacteroidales	Bacteroidaceae	Bacteroides	Bacteroides_uniformis	9
Bacteria	Bacteroidetes	Bacteroidia	Bacteroidales	Barnesiellaceae	g__unknown	s__unknown	1
Bacteria	Bacteroidetes	Bacteroidia	Bacteroidales	Barnesiellaceae	Barnesiella	s__unknown	3
Bacteria	Bacteroidetes	Bacteroidia	Bacteroidales	Barnesiellaceae	Coprobacter	s__unknown	1
Bacteria	Bacteroidetes	Bacteroidia	Bacteroidales	Dysgonomonadaceae	g__unknown	s__unknown	7
Bacteria	Bacteroidetes	Bacteroidia	Bacteroidales	Dysgonomonadaceae	Dysgonomonas	s__unknown	56
Bacteria	Bacteroidetes	Bacteroidia	Bacteroidales	Dysgonomonadaceae	Petrimonas	s__unknown	10
Bacteria	Bacteroidetes	Bacteroidia	Bacteroidales	Dysgonomonadaceae	Petrimonas	Petrimonas_sp._IBARAKI	1
Bacteria	Bacteroidetes	Bacteroidia	Bacteroidales	Muribaculaceae	g__unknown	s__unknown	93
Bacteria	Bacteroidetes	Bacteroidia	Bacteroidales	Muribaculaceae	g__unknown	s__unknown	24
Bacteria	Bacteroidetes	Bacteroidia	Bacteroidales	Odoribacteraceae	g__unknown	s__unknown	8
Bacteria	Bacteroidetes	Bacteroidia	Bacteroidales	Odoribacteraceae	Butyricimonas	s__unknown	2
Bacteria	Bacteroidetes	Bacteroidia	Bacteroidales	Odoribacteraceae	Odoribacter	s__unknown	5
Bacteria	Bacteroidetes	Bacteroidia	Bacteroidales	Odoribacteraceae	Odoribacter	Odoribacter_splanchnicus	1
Bacteria	Bacteroidetes	Bacteroidia	Bacteroidales	Paludibacteraceae	Paludibacter	s__unknown	7
Bacteria	Bacteroidetes	Bacteroidia	Bacteroidales	Porphyromonadaceae	g__unknown	s__unknown	42
Bacteria	Bacteroidetes	Bacteroidia	Bacteroidales	Porphyromonadaceae	Porphyromonas	s__unknown	670
Bacteria	Bacteroidetes	Bacteroidia	Bacteroidales	Porphyromonadaceae	Porphyromonas	Porphyromonas_crevioricanis	32
Bacteria	Bacteroidetes	Bacteroidia	Bacteroidales	Porphyromonadaceae	Porphyromonas	Porphyromonas_gingivalis	264
Bacteria	Bacteroidetes	Bacteroidia	Bacteroidales	Porphyromonadaceae	Porphyromonas	Porphyromonas_gulae	1
Bacteria	Bacteroidetes	Bacteroidia	Bacteroidales	Porphyromonadaceae	Porphyromonas	Porphyromonas_levii	3
Bacteria	Bacteroidetes	Bacteroidia	Bacteroidales	Porphyromonadaceae	Porphyromonas	Porphyromonas_macacae	21
Bacteria	Bacteroidetes	Bacteroidia	Bacteroidales	Porphyromonadaceae	g__unknown	s__unknown	84
Bacteria	Bacteroidetes	Bacteroidia	Bacteroidales	Porphyromonadaceae	g__unknown	Porphyromonadaceae_bacterium	98
Bacteria	Bacteroidetes	Bacteroidia	Bacteroidales	Prevotellaceae	g__unknown	s__unknown	323
Bacteria	Bacteroidetes	Bacteroidia	Bacteroidales	Prevotellaceae	Alloprevotella	s__unknown	112
Bacteria	Bacteroidetes	Bacteroidia	Bacteroidales	Prevotellaceae	Alloprevotella	Alloprevotella_sp.	22
Bacteria	Bacteroidetes	Bacteroidia	Bacteroidales	Prevotellaceae	Paraprevotella	s__unknown	28
Bacteria	Bacteroidetes	Bacteroidia	Bacteroidales	Prevotellaceae	Prevotella	s__unknown	5915
Bacteria	Bacteroidetes	Bacteroidia	Bacteroidales	Prevotellaceae	Prevotella	Prevotella_bivia	1
Bacteria	Bacteroidetes	Bacteroidia	Bacteroidales	Prevotellaceae	Prevotella	Prevotella_bryantii	3
Bacteria	Bacteroidetes	Bacteroidia	Bacteroidales	Prevotellaceae	Prevotella	Prevotella_buccalis	3
Bacteria	Bacteroidetes	Bacteroidia	Bacteroidales	Prevotellaceae	Prevotella	Prevotella_copri	994
Bacteria	Bacteroidetes	Bacteroidia	Bacteroidales	Prevotellaceae	Prevotella	Prevotella_denticola	5
Bacteria	Bacteroidetes	Bacteroidia	Bacteroidales	Prevotellaceae	Prevotella	Prevotella_disiens	11
Bacteria	Bacteroidetes	Bacteroidia	Bacteroidales	Prevotellaceae	Prevotella	Prevotella_hominis	1
Bacteria	Bacteroidetes	Bacteroidia	Bacteroidales	Prevotellaceae	Prevotella	Prevotella_intermedia	55
Bacteria	Bacteroidetes	Bacteroidia	Bacteroidales	Prevotellaceae	Prevotella	Prevotella_melaninogenica	1
Bacteria	Bacteroidetes	Bacteroidia	Bacteroidales	Prevotellaceae	Prevotella	Prevotella_mizrahii	9
Bacteria	Bacteroidetes	Bacteroidia	Bacteroidales	Prevotellaceae	Prevotella	Prevotella_multisaccharivorax	2
Bacteria	Bacteroidetes	Bacteroidia	Bacteroidales	Prevotellaceae	Prevotella	Prevotella_nigrescens	2
Bacteria	Bacteroidetes	Bacteroidia	Bacteroidales	Prevotellaceae	Prevotella	Prevotella_oris	3
Bacteria	Bacteroidetes	Bacteroidia	Bacteroidales	Prevotellaceae	Prevotella	Prevotella_pectinovora	2
Bacteria	Bacteroidetes	Bacteroidia	Bacteroidales	Prevotellaceae	Prevotella	Prevotella_ruminicola	20
Bacteria	Bacteroidetes	Bacteroidia	Bacteroidales	Prevotellaceae	Prevotella	Prevotella_sp.	3
Bacteria	Bacteroidetes	Bacteroidia	Bacteroidales	Prevotellaceae	Prevotella	Prevotella_sp._P2-180	10
Bacteria	Bacteroidetes	Bacteroidia	Bacteroidales	Prevotellaceae	Prevotella	Prevotella_sp._P5-92	11
Bacteria	Bacteroidetes	Bacteroidia	Bacteroidales	Prevotellaceae	Prevotella	Prevotella_stercorea	110
Bacteria	Bacteroidetes	Bacteroidia	Bacteroidales	Prevotellaceae	Prevotella	Prevotella_timonensis	6
Bacteria	Bacteroidetes	Bacteroidia	Bacteroidales	Prevotellaceae	g__unknown	Prevotellaceae_bacterium	1
Bacteria	Bacteroidetes	Bacteroidia	Bacteroidales	Rikenellaceae	g__unknown	s__unknown	267
Bacteria	Bacteroidetes	Bacteroidia	Bacteroidales	Rikenellaceae	Alistipes	s__unknown	80
Bacteria	Bacteroidetes	Bacteroidia	Bacteroidales	Rikenellaceae	Alistipes	Alistipes_sp.	1
Bacteria	Bacteroidetes	Bacteroidia	Bacteroidales	Rikenellaceae	Mucinivorans	Mucinivorans_hirudinis	1
Bacteria	Bacteroidetes	Bacteroidia	Bacteroidales	Rikenellaceae	g__unknown	Rikenellaceae_bacterium	168
Bacteria	Bacteroidetes	Bacteroidia	Bacteroidales	Tannerellaceae	g__unknown	s__unknown	39
Bacteria	Bacteroidetes	Bacteroidia	Bacteroidales	Tannerellaceae	Parabacteroides	s__unknown	784
Bacteria	Bacteroidetes	Bacteroidia	Bacteroidales	Tannerellaceae	Parabacteroides	Parabacteroides_distasonis	8
Bacteria	Bacteroidetes	Bacteroidia	Bacteroidales	Tannerellaceae	Parabacteroides	Parabacteroides_goldsteinii	2
Bacteria	Bacteroidetes	Bacteroidia	Bacteroidales	Tannerellaceae	Parabacteroides	Parabacteroides_johnsonii	2
Bacteria	Bacteroidetes	Bacteroidia	Bacteroidales	Tannerellaceae	Tannerella	s__unknown	15
Bacteria	Bacteroidetes	Bacteroidia	Bacteroidales	Tannerellaceae	Tannerella	Tannerella_forsythia	115
Bacteria	Bacteroidetes	Bacteroidia	Bacteroidales	Tannerellaceae	Tannerella	Tannerella_sp._oral_taxon_808	1
Bacteria	Bacteroidetes	Bacteroidia	Bacteroidales	Tannerellaceae	Tannerella	Tannerella_sp._oral_taxon_HOT-286	5
Bacteria	Bacteroidetes	Bacteroidia	Bacteroidales	f__unknown	g__unknown	s__unknown	4
Bacteria	Bacteroidetes	Bacteroidia	Bacteroidales	f__unknown	Phocaeicola	s__unknown	274
Bacteria	Bacteroidetes	Bacteroidia	Bacteroidales	f__unknown	Phocaeicola	Phocaeicola_coprophilus	1
Bacteria	Bacteroidetes	Bacteroidia	Bacteroidales	f__unknown	Phocaeicola	Phocaeicola_dorei	4
Bacteria	Bacteroidetes	Bacteroidia	Bacteroidales	f__unknown	Phocaeicola	Phocaeicola_plebeius	23
Bacteria	Bacteroidetes	Bacteroidia	Bacteroidales	f__unknown	Phocaeicola	Phocaeicola_sartorii	1
Bacteria	Bacteroidetes	Bacteroidia	Bacteroidales	f__unknown	Phocaeicola	Phocaeicola_vulgatus	15
Bacteria	Bacteroidetes	Bacteroidia	Bacteroidales	f__unknown	g__unknown	s__unknown	2
Bacteria	Bacteroidetes	Bacteroidia	Bacteroidales	f__unknown	g__unknown	Bacteroidales_bacterium	4
Bacteria	Bacteroidetes	Bacteroidia	Marinilabiliales	f__unknown	g__unknown	s__unknown	14
Bacteria	Bacteroidetes	Bacteroidia	Marinilabiliales	Marinifilaceae	Labilibaculum	s__unknown	1
Bacteria	Bacteroidetes	Bacteroidia	Marinilabiliales	Marinilabiliaceae	g__unknown	s__unknown	18
Bacteria	Bacteroidetes	Bacteroidia	Marinilabiliales	Marinilabiliaceae	Marinilabilia	s__unknown	1
Bacteria	Bacteroidetes	Bacteroidia	Marinilabiliales	Prolixibacteraceae	Prolixibacter	s__unknown	1
Bacteria	Bacteroidetes	Chitinophagia	Chitinophagales	Chitinophagaceae	g__unknown	s__unknown	455
Bacteria	Bacteroidetes	Chitinophagia	Chitinophagales	Chitinophagaceae	Arachidicoccus	s__unknown	3
Bacteria	Bacteroidetes	Chitinophagia	Chitinophagales	Chitinophagaceae	Chitinophaga	s__unknown	47
Bacteria	Bacteroidetes	Chitinophagia	Chitinophagales	Chitinophagaceae	Filimonas	s__unknown	1
Bacteria	Bacteroidetes	Chitinophagia	Chitinophagales	Chitinophagaceae	Flavisolibacter	s__unknown	4
Bacteria	Bacteroidetes	Chitinophagia	Chitinophagales	Chitinophagaceae	Lacibacter	s__unknown	1
Bacteria	Bacteroidetes	Chitinophagia	Chitinophagales	Chitinophagaceae	Niabella	s__unknown	56
Bacteria	Bacteroidetes	Chitinophagia	Chitinophagales	Chitinophagaceae	Taibaiella	s__unknown	3
Bacteria	Bacteroidetes	Chitinophagia	Chitinophagales	Chitinophagaceae	g__unknown	Chitinophagaceae_bacterium	18
Bacteria	Bacteroidetes	Cytophagia	Cytophagales	f__unknown	g__unknown	s__unknown	18
Bacteria	Bacteroidetes	Cytophagia	Cytophagales	Cytophagaceae	g__unknown	s__unknown	5
Bacteria	Bacteroidetes	Cytophagia	Cytophagales	Cytophagaceae	Leadbetterella	Leadbetterella_byssophila	1
Bacteria	Bacteroidetes	Cytophagia	Cytophagales	Cytophagaceae	Spirosoma	s__unknown	1
Bacteria	Bacteroidetes	Cytophagia	Cytophagales	Hymenobacteraceae	g__unknown	s__unknown	3
Bacteria	Bacteroidetes	Cytophagia	Cytophagales	Hymenobacteraceae	Hymenobacter	s__unknown	4
Bacteria	Bacteroidetes	Cytophagia	Cytophagales	Hymenobacteraceae	Pontibacter	s__unknown	1
Bacteria	Bacteroidetes	Flavobacteriia	o__unknown	f__unknown	g__unknown	s__unknown	21
Bacteria	Bacteroidetes	Flavobacteriia	Flavobacteriales	f__unknown	g__unknown	s__unknown	594
Bacteria	Bacteroidetes	Flavobacteriia	Flavobacteriales	Blattabacteriaceae	Blattabacterium	s__unknown	1
Bacteria	Bacteroidetes	Flavobacteriia	Flavobacteriales	Crocinitomicaceae	g__unknown	s__unknown	81
Bacteria	Bacteroidetes	Flavobacteriia	Flavobacteriales	Crocinitomicaceae	Brumimicrobium	s__unknown	129
Bacteria	Bacteroidetes	Flavobacteriia	Flavobacteriales	Crocinitomicaceae	Fluviicola	s__unknown	39
Bacteria	Bacteroidetes	Flavobacteriia	Flavobacteriales	Cryomorphaceae	g__unknown	s__unknown	1
Bacteria	Bacteroidetes	Flavobacteriia	Flavobacteriales	Flavobacteriaceae	g__unknown	s__unknown	1412
Bacteria	Bacteroidetes	Flavobacteriia	Flavobacteriales	Flavobacteriaceae	Aequorivita	s__unknown	232
Bacteria	Bacteroidetes	Flavobacteriia	Flavobacteriales	Flavobacteriaceae	Aquimarina	s__unknown	1
Bacteria	Bacteroidetes	Flavobacteriia	Flavobacteriales	Flavobacteriaceae	Bizionia	s__unknown	1
Bacteria	Bacteroidetes	Flavobacteriia	Flavobacteriales	Flavobacteriaceae	Capnocytophaga	s__unknown	282
Bacteria	Bacteroidetes	Flavobacteriia	Flavobacteriales	Flavobacteriaceae	Capnocytophaga	Capnocytophaga_canimorsus	9
Bacteria	Bacteroidetes	Flavobacteriia	Flavobacteriales	Flavobacteriaceae	Capnocytophaga	Capnocytophaga_canis	3
Bacteria	Bacteroidetes	Flavobacteriia	Flavobacteriales	Flavobacteriaceae	Capnocytophaga	Capnocytophaga_cynodegmi	36
Bacteria	Bacteroidetes	Flavobacteriia	Flavobacteriales	Flavobacteriaceae	Capnocytophaga	Capnocytophaga_stomatis	2
Bacteria	Bacteroidetes	Flavobacteriia	Flavobacteriales	Flavobacteriaceae	Flavobacterium	s__unknown	5637
Bacteria	Bacteroidetes	Flavobacteriia	Flavobacteriales	Flavobacteriaceae	Flavobacterium	Flavobacterium_columnare	1
Bacteria	Bacteroidetes	Flavobacteriia	Flavobacteriales	Flavobacteriaceae	Flavobacterium	Flavobacterium_johnsoniae	1
Bacteria	Bacteroidetes	Flavobacteriia	Flavobacteriales	Flavobacteriaceae	Flavobacterium	Flavobacterium_psychrophilum	3
Bacteria	Bacteroidetes	Flavobacteriia	Flavobacteriales	Flavobacteriaceae	Flavobacterium	Flavobacterium_sp.	2
Bacteria	Bacteroidetes	Flavobacteriia	Flavobacteriales	Flavobacteriaceae	Flavobacterium	Flavobacterium_spartansii	1
Bacteria	Bacteroidetes	Flavobacteriia	Flavobacteriales	Flavobacteriaceae	Flavobacterium	Flavobacterium_sp._LM4	1
Bacteria	Bacteroidetes	Flavobacteriia	Flavobacteriales	Flavobacteriaceae	Flavobacterium	Flavobacterium_sp._MEB061	1
Bacteria	Bacteroidetes	Flavobacteriia	Flavobacteriales	Flavobacteriaceae	Gillisia	s__unknown	1
Bacteria	Bacteroidetes	Flavobacteriia	Flavobacteriales	Flavobacteriaceae	Gramella	s__unknown	3
Bacteria	Bacteroidetes	Flavobacteriia	Flavobacteriales	Flavobacteriaceae	Maribacter	s__unknown	1
Bacteria	Bacteroidetes	Flavobacteriia	Flavobacteriales	Flavobacteriaceae	Mesonia	s__unknown	8
Bacteria	Bacteroidetes	Flavobacteriia	Flavobacteriales	Flavobacteriaceae	Muricauda	s__unknown	1
Bacteria	Bacteroidetes	Flavobacteriia	Flavobacteriales	Flavobacteriaceae	Myroides	s__unknown	164
Bacteria	Bacteroidetes	Flavobacteriia	Flavobacteriales	Flavobacteriaceae	Myroides	Myroides_odoratimimus	2
Bacteria	Bacteroidetes	Flavobacteriia	Flavobacteriales	Flavobacteriaceae	Myroides	Myroides_odoratus	117
Bacteria	Bacteroidetes	Flavobacteriia	Flavobacteriales	Flavobacteriaceae	Psychroflexus	s__unknown	153
Bacteria	Bacteroidetes	Flavobacteriia	Flavobacteriales	Flavobacteriaceae	Salegentibacter	s__unknown	185
Bacteria	Bacteroidetes	Flavobacteriia	Flavobacteriales	Flavobacteriaceae	Tenacibaculum	s__unknown	2
Bacteria	Bacteroidetes	Flavobacteriia	Flavobacteriales	Flavobacteriaceae	g__unknown	s__unknown	4
Bacteria	Bacteroidetes	Flavobacteriia	Flavobacteriales	Flavobacteriaceae	g__unknown	Flavobacteriaceae_bacterium	4
Bacteria	Bacteroidetes	Flavobacteriia	Flavobacteriales	Flavobacteriaceae	Winogradskyella	s__unknown	2
Bacteria	Bacteroidetes	Flavobacteriia	Flavobacteriales	Flavobacteriaceae	Zunongwangia	s__unknown	1
Bacteria	Bacteroidetes	Flavobacteriia	Flavobacteriales	f__unknown	g__unknown	s__unknown	1
Bacteria	Bacteroidetes	Flavobacteriia	Flavobacteriales	Weeksellaceae	g__unknown	s__unknown	4673
Bacteria	Bacteroidetes	Flavobacteriia	Flavobacteriales	Weeksellaceae	Apibacter	s__unknown	2
Bacteria	Bacteroidetes	Flavobacteriia	Flavobacteriales	Weeksellaceae	Bergeyella	Bergeyella_cardium	2
Bacteria	Bacteroidetes	Flavobacteriia	Flavobacteriales	Weeksellaceae	Bergeyella	Bergeyella_zoohelcum	7
Bacteria	Bacteroidetes	Flavobacteriia	Flavobacteriales	Weeksellaceae	Chryseobacterium	s__unknown	9440
Bacteria	Bacteroidetes	Flavobacteriia	Flavobacteriales	Weeksellaceae	Chryseobacterium	Chryseobacterium_arthrosphaerae	1
Bacteria	Bacteroidetes	Flavobacteriia	Flavobacteriales	Weeksellaceae	Chryseobacterium	Chryseobacterium_carnipullorum	4
Bacteria	Bacteroidetes	Flavobacteriia	Flavobacteriales	Weeksellaceae	Chryseobacterium	Chryseobacterium_indoltheticum	2
Bacteria	Bacteroidetes	Flavobacteriia	Flavobacteriales	Weeksellaceae	Chryseobacterium	Chryseobacterium_sp.	6
Bacteria	Bacteroidetes	Flavobacteriia	Flavobacteriales	Weeksellaceae	Chryseobacterium	Chryseobacterium_sp._SNU_WT5	1
Bacteria	Bacteroidetes	Flavobacteriia	Flavobacteriales	Weeksellaceae	Elizabethkingia	s__unknown	71
Bacteria	Bacteroidetes	Flavobacteriia	Flavobacteriales	Weeksellaceae	Elizabethkingia	Elizabethkingia_anophelis	2
Bacteria	Bacteroidetes	Flavobacteriia	Flavobacteriales	Weeksellaceae	Empedobacter	s__unknown	465
Bacteria	Bacteroidetes	Flavobacteriia	Flavobacteriales	Weeksellaceae	Empedobacter	Empedobacter_brevis	9
Bacteria	Bacteroidetes	Flavobacteriia	Flavobacteriales	Weeksellaceae	Empedobacter	Empedobacter_falsenii	5
Bacteria	Bacteroidetes	Flavobacteriia	Flavobacteriales	Weeksellaceae	Epilithonimonas	s__unknown	55
Bacteria	Bacteroidetes	Flavobacteriia	Flavobacteriales	Weeksellaceae	Kaistella	s__unknown	413
Bacteria	Bacteroidetes	Flavobacteriia	Flavobacteriales	Weeksellaceae	Kaistella	Chryseobacterium_haifense	119
Bacteria	Bacteroidetes	Flavobacteriia	Flavobacteriales	Weeksellaceae	Ornithobacterium	s__unknown	2
Bacteria	Bacteroidetes	Flavobacteriia	Flavobacteriales	Weeksellaceae	Ornithobacterium	Candidatus_Ornithobacterium_hominis	2
Bacteria	Bacteroidetes	Flavobacteriia	Flavobacteriales	Weeksellaceae	Planobacterium	Chryseobacterium_taklimakanense	444
Bacteria	Bacteroidetes	Flavobacteriia	Flavobacteriales	Weeksellaceae	Riemerella	s__unknown	6
Bacteria	Bacteroidetes	Flavobacteriia	Flavobacteriales	Weeksellaceae	Riemerella	Riemerella_anatipestifer	35
Bacteria	Bacteroidetes	Flavobacteriia	Flavobacteriales	Weeksellaceae	Soonwooa	Soonwooa_buanensis	2
Bacteria	Bacteroidetes	Saprospiria	Saprospirales	f__unknown	g__unknown	s__unknown	3
Bacteria	Bacteroidetes	Saprospiria	Saprospirales	Haliscomenobacteraceae	Phaeodactylibacter	s__unknown	1
Bacteria	Bacteroidetes	Sphingobacteriia	o__unknown	f__unknown	g__unknown	s__unknown	1
Bacteria	Bacteroidetes	Sphingobacteriia	Sphingobacteriales	f__unknown	g__unknown	s__unknown	13
Bacteria	Bacteroidetes	Sphingobacteriia	Sphingobacteriales	Sphingobacteriaceae	g__unknown	s__unknown	99
Bacteria	Bacteroidetes	Sphingobacteriia	Sphingobacteriales	Sphingobacteriaceae	Mucilaginibacter	s__unknown	15
Bacteria	Bacteroidetes	Sphingobacteriia	Sphingobacteriales	Sphingobacteriaceae	Olivibacter	Olivibacter_sp._SDN3	1
Bacteria	Bacteroidetes	Sphingobacteriia	Sphingobacteriales	Sphingobacteriaceae	Pedobacter	s__unknown	700
Bacteria	Bacteroidetes	Sphingobacteriia	Sphingobacteriales	Sphingobacteriaceae	Pedobacter	Pedobacter_sp.	5
Bacteria	Bacteroidetes	Sphingobacteriia	Sphingobacteriales	Sphingobacteriaceae	Sphingobacterium	s__unknown	1227
Bacteria	Bacteroidetes	Sphingobacteriia	Sphingobacteriales	Sphingobacteriaceae	Sphingobacterium	Sphingobacterium_alimentarium	1
Bacteria	Bacteroidetes	Sphingobacteriia	Sphingobacteriales	Sphingobacteriaceae	Sphingobacterium	Sphingobacterium_sp.	1
Bacteria	Bacteroidetes	Sphingobacteriia	Sphingobacteriales	Sphingobacteriaceae	Sphingobacterium	Sphingobacterium_sp._CZ-2	1
Bacteria	Bacteroidetes	Sphingobacteriia	Sphingobacteriales	Sphingobacteriaceae	Sphingobacterium	Sphingobacterium_spiritivorum	2
Bacteria	Bacteroidetes	Sphingobacteriia	Sphingobacteriales	f__unknown	g__unknown	s__unknown	3
Bacteria	Bacteroidetes	c__unknown	o__unknown	f__unknown	g__unknown	s__unknown	91
Bacteria	Bacteroidetes	c__unknown	o__unknown	f__unknown	g__unknown	Bacteroidetes_bacterium	6
Bacteria	Candidatus_Absconditabacteria	c__unknown	o__unknown	f__unknown	g__unknown	s__unknown	52
Bacteria	Candidatus_Absconditabacteria	c__unknown	o__unknown	f__unknown	g__unknown	candidate_division_SR1_bacterium	1
Bacteria	Candidatus_Gracilibacteria	c__unknown	o__unknown	f__unknown	g__unknown	s__unknown	30
Bacteria	Candidatus_Gracilibacteria	c__unknown	o__unknown	f__unknown	g__unknown	Candidatus_Gracilibacteria_bacterium	13
Bacteria	Candidatus_Kaiserbacteria	c__unknown	o__unknown	f__unknown	g__unknown	s__unknown	2
Bacteria	Candidatus_Melainabacteria	c__unknown	o__unknown	f__unknown	g__unknown	s__unknown	21
Bacteria	Candidatus_Melainabacteria	c__unknown	Candidatus_Gastranaerophilales	f__unknown	g__unknown	s__unknown	12
Bacteria	Candidatus_Nomurabacteria	c__unknown	o__unknown	f__unknown	g__unknown	s__unknown	5
Bacteria	Candidatus_Rokubacteria	c__unknown	o__unknown	f__unknown	g__unknown	s__unknown	3
Bacteria	Candidatus_Rokubacteria	c__unknown	o__unknown	f__unknown	g__unknown	Candidatus_Rokubacteria_bacterium	1
Bacteria	Candidatus_Saccharibacteria	c__unknown	o__unknown	f__unknown	g__unknown	s__unknown	1
Bacteria	Candidatus_Saccharibacteria	c__unknown	o__unknown	f__unknown	g__unknown	s__unknown	2
Bacteria	Candidatus_Saccharibacteria	c__unknown	o__unknown	f__unknown	g__unknown	s__unknown	138
Bacteria	Candidatus_Saccharibacteria	c__unknown	o__unknown	f__unknown	g__unknown	Candidatus_Saccharibacteria_bacterium	3
Bacteria	Candidatus_Saccharibacteria	c__unknown	o__unknown	f__unknown	g__unknown	Candidatus_Saccharibacteria_bacterium_oral_taxon_488	2
Bacteria	Candidatus_Saccharibacteria	c__unknown	o__unknown	f__unknown	g__unknown	TM7_phylum_sp._oral_taxon_351	4
Bacteria	Candidatus_Saccharibacteria	c__unknown	o__unknown	f__unknown	g__unknown	TM7_phylum_sp._oral_taxon_352	1
Bacteria	Chlamydiae	c__unknown	o__unknown	f__unknown	g__unknown	s__unknown	1
Bacteria	Chlamydiae	Chlamydiia	o__unknown	f__unknown	g__unknown	s__unknown	2
Bacteria	Chlamydiae	Chlamydiia	Chlamydiales	Chlamydiaceae	Chlamydia	s__unknown	1
Bacteria	Chlamydiae	Chlamydiia	Chlamydiales	Chlamydiaceae	Chlamydia	Chlamydia_trachomatis	2
Bacteria	Chloroflexi	c__unknown	o__unknown	f__unknown	g__unknown	s__unknown	209
Bacteria	Chloroflexi	Anaerolineae	o__unknown	f__unknown	g__unknown	s__unknown	3
Bacteria	Chloroflexi	Dehalococcoidia	o__unknown	f__unknown	g__unknown	s__unknown	2
Bacteria	Chloroflexi	Dehalococcoidia	o__unknown	f__unknown	g__unknown	Dehalococcoidia_bacterium	2
Bacteria	Chloroflexi	Thermomicrobia	Thermomicrobiales	f__unknown	g__unknown	s__unknown	1
Bacteria	Chloroflexi	Thermomicrobia	Thermomicrobiales	Thermomicrobiaceae	Thermomicrobium	Thermomicrobium_roseum	4
Bacteria	Chloroflexi	Thermomicrobia	Thermomicrobiales	f__unknown	g__unknown	uncultured_Thermomicrobiales_bacterium	4
Bacteria	Chloroflexi	c__unknown	o__unknown	f__unknown	g__unknown	s__unknown	6
Bacteria	Chloroflexi	c__unknown	o__unknown	f__unknown	g__unknown	Chloroflexi_bacterium	1
Bacteria	Cyanobacteria	c__unknown	o__unknown	f__unknown	g__unknown	s__unknown	410
Bacteria	Cyanobacteria	c__unknown	Chroococcales	f__unknown	g__unknown	s__unknown	57
Bacteria	Cyanobacteria	c__unknown	Chroococcales	Chroococcaceae	g__unknown	s__unknown	16
Bacteria	Cyanobacteria	c__unknown	Chroococcales	Microcystaceae	Microcystis	s__unknown	5
Bacteria	Cyanobacteria	c__unknown	Chroococcales	Microcystaceae	Microcystis	Microcystis_aeruginosa	2
Bacteria	Cyanobacteria	c__unknown	Chroococcidiopsidales	Chroococcidiopsidaceae	g__unknown	s__unknown	10
Bacteria	Cyanobacteria	c__unknown	Chroococcidiopsidales	Chroococcidiopsidaceae	Chroococcidiopsis	s__unknown	38
Bacteria	Cyanobacteria	c__unknown	Nostocales	f__unknown	g__unknown	s__unknown	588
Bacteria	Cyanobacteria	c__unknown	Nostocales	Calotrichaceae	Calothrix	s__unknown	1
Bacteria	Cyanobacteria	c__unknown	Nostocales	Hapalosiphonaceae	g__unknown	s__unknown	3
Bacteria	Cyanobacteria	c__unknown	Nostocales	Hapalosiphonaceae	Fischerella	s__unknown	1
Bacteria	Cyanobacteria	c__unknown	Nostocales	Hapalosiphonaceae	Fischerella	Fischerella_thermalis	1
Bacteria	Cyanobacteria	c__unknown	Nostocales	Nostocaceae	g__unknown	s__unknown	54
Bacteria	Cyanobacteria	c__unknown	Nostocales	Nostocaceae	Nostoc	s__unknown	45
Bacteria	Cyanobacteria	c__unknown	Nostocales	Nostocaceae	Nostoc	Nostoc_flagelliforme	1
Bacteria	Cyanobacteria	c__unknown	Nostocales	Scytonemataceae	Scytonema	s__unknown	3
Bacteria	Cyanobacteria	c__unknown	Nostocales	Scytonemataceae	Scytonema	Scytonema_hofmannii	1
Bacteria	Cyanobacteria	c__unknown	Nostocales	Tolypothrichaceae	Tolypothrix	s__unknown	1
Bacteria	Cyanobacteria	c__unknown	Oscillatoriales	f__unknown	g__unknown	s__unknown	13
Bacteria	Cyanobacteria	c__unknown	Oscillatoriales	Microcoleaceae	Planktothrix	s__unknown	1
Bacteria	Cyanobacteria	c__unknown	Oscillatoriales	Oscillatoriaceae	g__unknown	s__unknown	2
Bacteria	Cyanobacteria	c__unknown	Oscillatoriales	Oscillatoriaceae	Moorea	s__unknown	4
Bacteria	Cyanobacteria	c__unknown	Synechococcales	f__unknown	g__unknown	s__unknown	5
Bacteria	Cyanobacteria	c__unknown	Synechococcales	Leptolyngbyaceae	Leptolyngbya	s__unknown	1
Bacteria	Cyanobacteria	c__unknown	o__unknown	f__unknown	g__unknown	s__unknown	3
Bacteria	Deinococcus-Thermus	c__unknown	o__unknown	f__unknown	g__unknown	s__unknown	2
Bacteria	Deinococcus-Thermus	Deinococci	o__unknown	f__unknown	g__unknown	s__unknown	18
Bacteria	Deinococcus-Thermus	Deinococci	Deinococcales	Deinococcaceae	Deinococcus	s__unknown	124
Bacteria	Deinococcus-Thermus	Deinococci	Deinococcales	Deinococcaceae	Deinococcus	Deinococcus_reticulitermitis	1
Bacteria	Deinococcus-Thermus	Deinococci	Deinococcales	Deinococcaceae	Deinococcus	Deinococcus_sp._K2S05-167	5
Bacteria	Deinococcus-Thermus	Deinococci	Deinococcales	Deinococcaceae	Deinococcus	Deinococcus_wulumuqiensis	4
Bacteria	Deinococcus-Thermus	Deinococci	Thermales	Thermaceae	g__unknown	s__unknown	214
Bacteria	Deinococcus-Thermus	Deinococci	Thermales	Thermaceae	Calidithermus	s__unknown	1
Bacteria	Deinococcus-Thermus	Deinococci	Thermales	Thermaceae	Meiothermus	s__unknown	462
Bacteria	Deinococcus-Thermus	Deinococci	Thermales	Thermaceae	Meiothermus	Meiothermus_ruber	4
Bacteria	Deinococcus-Thermus	Deinococci	Thermales	Thermaceae	Thermus	s__unknown	5518
Bacteria	Deinococcus-Thermus	Deinococci	Thermales	Thermaceae	Thermus	Thermus_aquaticus	1
Bacteria	Deinococcus-Thermus	Deinococci	Thermales	Thermaceae	Thermus	Thermus_scotoductus	801
Bacteria	Deinococcus-Thermus	Deinococci	Thermales	Thermaceae	Thermus	Thermus_tengchongensis	4
Bacteria	Deinococcus-Thermus	Deinococci	Thermales	Thermaceae	Thermus	Thermus_thermophilus	165
Bacteria	Elusimicrobia	c__unknown	o__unknown	f__unknown	g__unknown	s__unknown	5
Bacteria	Fibrobacteres	Fibrobacteria	Fibrobacterales	Fibrobacteraceae	g__unknown	s__unknown	6
Bacteria	Fibrobacteres	Fibrobacteria	Fibrobacterales	Fibrobacteraceae	Fibrobacter	s__unknown	810
Bacteria	Fibrobacteres	Fibrobacteria	Fibrobacterales	Fibrobacteraceae	Fibrobacter	Fibrobacter_sp._UWH4	1
Bacteria	Fibrobacteres	Fibrobacteria	Fibrobacterales	Fibrobacteraceae	Fibrobacter	Fibrobacter_sp._UWT3	1
Bacteria	Fibrobacteres	Fibrobacteria	Fibrobacterales	Fibrobacteraceae	Hallerella	Hallerella_succinigenes	4
Bacteria	Firmicutes	c__unknown	o__unknown	f__unknown	g__unknown	s__unknown	1677
Bacteria	Firmicutes	Bacilli	o__unknown	f__unknown	g__unknown	s__unknown	134
Bacteria	Firmicutes	Bacilli	Bacillales	f__unknown	g__unknown	s__unknown	287
Bacteria	Firmicutes	Bacilli	Bacillales	Alicyclobacillaceae	Tumebacillus	s__unknown	1
Bacteria	Firmicutes	Bacilli	Bacillales	Bacillaceae	g__unknown	s__unknown	2772
Bacteria	Firmicutes	Bacilli	Bacillales	Bacillaceae	Aeribacillus	s__unknown	4
Bacteria	Firmicutes	Bacilli	Bacillales	Bacillaceae	Aeribacillus	Aeribacillus_pallidus	13
Bacteria	Firmicutes	Bacilli	Bacillales	Bacillaceae	Alkalihalobacillus	Alkalihalobacillus_clausii	5
Bacteria	Firmicutes	Bacilli	Bacillales	Bacillaceae	Anoxybacillus	s__unknown	2345
Bacteria	Firmicutes	Bacilli	Bacillales	Bacillaceae	Anoxybacillus	Anoxybacillus_flavithermus	55
Bacteria	Firmicutes	Bacilli	Bacillales	Bacillaceae	Bacillus	s__unknown	1086
Bacteria	Firmicutes	Bacilli	Bacillales	Bacillaceae	Bacillus	Bacillus_cereus	33
Bacteria	Firmicutes	Bacilli	Bacillales	Bacillaceae	Bacillus	Bacillus_thuringiensis	3
Bacteria	Firmicutes	Bacilli	Bacillales	Bacillaceae	Bacillus	Bacillus_wiedmannii	5
Bacteria	Firmicutes	Bacilli	Bacillales	Bacillaceae	Cytobacillus	s__unknown	6
Bacteria	Firmicutes	Bacilli	Bacillales	Bacillaceae	Geobacillus	s__unknown	1566
Bacteria	Firmicutes	Bacilli	Bacillales	Bacillaceae	Geobacillus	Geobacillus_stearothermophilus	9
Bacteria	Firmicutes	Bacilli	Bacillales	Bacillaceae	Geobacillus	Geobacillus_thermoleovorans	5
Bacteria	Firmicutes	Bacilli	Bacillales	Bacillaceae	Halolactibacillus	s__unknown	1
Bacteria	Firmicutes	Bacilli	Bacillales	Bacillaceae	Lederbergia	Lederbergia_galactosidilyticus	3
Bacteria	Firmicutes	Bacilli	Bacillales	Bacillaceae	Lysinibacillus	s__unknown	476
Bacteria	Firmicutes	Bacilli	Bacillales	Bacillaceae	Mesobacillus	s__unknown	1
Bacteria	Firmicutes	Bacilli	Bacillales	Bacillaceae	Niallia	Bacillus_circulans	3
Bacteria	Firmicutes	Bacilli	Bacillales	Bacillaceae	Oceanobacillus	s__unknown	2
Bacteria	Firmicutes	Bacilli	Bacillales	Bacillaceae	Parageobacillus	s__unknown	8
Bacteria	Firmicutes	Bacilli	Bacillales	Bacillaceae	Parageobacillus	Parageobacillus_thermoglucosidasius	1
Bacteria	Firmicutes	Bacilli	Bacillales	Bacillaceae	Peribacillus	s__unknown	6
Bacteria	Firmicutes	Bacilli	Bacillales	Bacillaceae	Peribacillus	Peribacillus_simplex	2
Bacteria	Firmicutes	Bacilli	Bacillales	Bacillaceae	Priestia	s__unknown	1
Bacteria	Firmicutes	Bacilli	Bacillales	Bacillaceae	Psychrobacillus	s__unknown	2
Bacteria	Firmicutes	Bacilli	Bacillales	Bacillaceae	Rossellomorea	s__unknown	1
Bacteria	Firmicutes	Bacilli	Bacillales	Bacillaceae	Sutcliffiella	s__unknown	31
Bacteria	Firmicutes	Bacilli	Bacillales	Bacillaceae	Sutcliffiella	Bacillus_horikoshii	128
Bacteria	Firmicutes	Bacilli	Bacillales	Bacillaceae	Weizmannia	Weizmannia_coagulans	1
Bacteria	Firmicutes	Bacilli	Bacillales	Listeriaceae	Listeria	s__unknown	4
Bacteria	Firmicutes	Bacilli	Bacillales	Listeriaceae	Listeria	Listeria_monocytogenes	4
Bacteria	Firmicutes	Bacilli	Bacillales	Paenibacillaceae	g__unknown	s__unknown	5
Bacteria	Firmicutes	Bacilli	Bacillales	Paenibacillaceae	Brevibacillus	s__unknown	100
Bacteria	Firmicutes	Bacilli	Bacillales	Paenibacillaceae	Brevibacillus	Brevibacillus_laterosporus	1
Bacteria	Firmicutes	Bacilli	Bacillales	Paenibacillaceae	Paenibacillus	s__unknown	18
Bacteria	Firmicutes	Bacilli	Bacillales	Paenibacillaceae	Paenibacillus	Paenibacillus_mucilaginosus	1
Bacteria	Firmicutes	Bacilli	Bacillales	Planococcaceae	g__unknown	s__unknown	130
Bacteria	Firmicutes	Bacilli	Bacillales	Planococcaceae	Kurthia	s__unknown	4
Bacteria	Firmicutes	Bacilli	Bacillales	Planococcaceae	Planococcus	s__unknown	105
Bacteria	Firmicutes	Bacilli	Bacillales	Planococcaceae	Planomicrobium	s__unknown	17
Bacteria	Firmicutes	Bacilli	Bacillales	Planococcaceae	Planomicrobium	Planomicrobium_glaciei	1
Bacteria	Firmicutes	Bacilli	Bacillales	Planococcaceae	Solibacillus	s__unknown	177
Bacteria	Firmicutes	Bacilli	Bacillales	Planococcaceae	Solibacillus	Solibacillus_silvestris	2
Bacteria	Firmicutes	Bacilli	Bacillales	Planococcaceae	Sporosarcina	s__unknown	8
Bacteria	Firmicutes	Bacilli	Bacillales	Staphylococcaceae	g__unknown	s__unknown	449
Bacteria	Firmicutes	Bacilli	Bacillales	Staphylococcaceae	Jeotgalicoccus	s__unknown	1274
Bacteria	Firmicutes	Bacilli	Bacillales	Staphylococcaceae	Macrococcus	s__unknown	302
Bacteria	Firmicutes	Bacilli	Bacillales	Staphylococcaceae	Macrococcus	Macrococcus_canis	243
Bacteria	Firmicutes	Bacilli	Bacillales	Staphylococcaceae	Macrococcus	Macrococcus_caseolyticus	20
Bacteria	Firmicutes	Bacilli	Bacillales	Staphylococcaceae	Macrococcus	Macrococcus_goetzii	1
Bacteria	Firmicutes	Bacilli	Bacillales	Staphylococcaceae	Mammaliicoccus	s__unknown	1
Bacteria	Firmicutes	Bacilli	Bacillales	Staphylococcaceae	Mammaliicoccus	Mammaliicoccus_sciuri	1
Bacteria	Firmicutes	Bacilli	Bacillales	Staphylococcaceae	Salinicoccus	s__unknown	44
Bacteria	Firmicutes	Bacilli	Bacillales	Staphylococcaceae	Staphylococcus	s__unknown	705
Bacteria	Firmicutes	Bacilli	Bacillales	Staphylococcaceae	Staphylococcus	Staphylococcus_aureus	17
Bacteria	Firmicutes	Bacilli	Bacillales	Staphylococcaceae	Staphylococcus	Staphylococcus_borealis	1
Bacteria	Firmicutes	Bacilli	Bacillales	Staphylococcaceae	Staphylococcus	Staphylococcus_cohnii	1
Bacteria	Firmicutes	Bacilli	Bacillales	Staphylococcaceae	Staphylococcus	Staphylococcus_epidermidis	97
Bacteria	Firmicutes	Bacilli	Bacillales	Staphylococcaceae	Staphylococcus	Staphylococcus_hominis	11
Bacteria	Firmicutes	Bacilli	Bacillales	Staphylococcaceae	Staphylococcus	Staphylococcus_warneri	17
Bacteria	Firmicutes	Bacilli	Bacillales	f__unknown	Exiguobacterium	s__unknown	70
Bacteria	Firmicutes	Bacilli	Bacillales	f__unknown	Gemella	s__unknown	59
Bacteria	Firmicutes	Bacilli	Bacillales	f__unknown	Gemella	Gemella_haemolysans	1
Bacteria	Firmicutes	Bacilli	Lactobacillales	f__unknown	g__unknown	s__unknown	406
Bacteria	Firmicutes	Bacilli	Lactobacillales	Aerococcaceae	g__unknown	s__unknown	304
Bacteria	Firmicutes	Bacilli	Lactobacillales	Aerococcaceae	Aerococcus	s__unknown	499
Bacteria	Firmicutes	Bacilli	Lactobacillales	Aerococcaceae	Aerococcus	Aerococcus_urinae	1
Bacteria	Firmicutes	Bacilli	Lactobacillales	Aerococcaceae	Aerococcus	Aerococcus_urinaeequi	2
Bacteria	Firmicutes	Bacilli	Lactobacillales	Aerococcaceae	Aerococcus	Aerococcus_viridans	10
Bacteria	Firmicutes	Bacilli	Lactobacillales	Aerococcaceae	Facklamia	s__unknown	39
Bacteria	Firmicutes	Bacilli	Lactobacillales	Aerococcaceae	Facklamia	Facklamia_ignava	1
Bacteria	Firmicutes	Bacilli	Lactobacillales	Aerococcaceae	Globicatella	s__unknown	444
Bacteria	Firmicutes	Bacilli	Lactobacillales	Aerococcaceae	Suicoccus	Suicoccus_acidiformans	1
Bacteria	Firmicutes	Bacilli	Lactobacillales	Carnobacteriaceae	g__unknown	s__unknown	229
Bacteria	Firmicutes	Bacilli	Lactobacillales	Carnobacteriaceae	Alkalibacterium	s__unknown	49
Bacteria	Firmicutes	Bacilli	Lactobacillales	Carnobacteriaceae	Alkalibacterium	Alkalibacterium_gilvum	3
Bacteria	Firmicutes	Bacilli	Lactobacillales	Carnobacteriaceae	Atopostipes	Atopostipes_suicloacalis	7
Bacteria	Firmicutes	Bacilli	Lactobacillales	Carnobacteriaceae	Carnobacterium	s__unknown	6
Bacteria	Firmicutes	Bacilli	Lactobacillales	Carnobacteriaceae	Dolosigranulum	Dolosigranulum_pigrum	15
Bacteria	Firmicutes	Bacilli	Lactobacillales	Carnobacteriaceae	Granulicatella	s__unknown	6
Bacteria	Firmicutes	Bacilli	Lactobacillales	Carnobacteriaceae	Jeotgalibaca	s__unknown	151
Bacteria	Firmicutes	Bacilli	Lactobacillales	Carnobacteriaceae	Marinilactibacillus	s__unknown	8
Bacteria	Firmicutes	Bacilli	Lactobacillales	Carnobacteriaceae	Marinilactibacillus	Marinilactibacillus_psychrotolerans	1
Bacteria	Firmicutes	Bacilli	Lactobacillales	Carnobacteriaceae	Trichococcus	s__unknown	109
Bacteria	Firmicutes	Bacilli	Lactobacillales	Enterococcaceae	g__unknown	s__unknown	39
Bacteria	Firmicutes	Bacilli	Lactobacillales	Enterococcaceae	Enterococcus	s__unknown	116
Bacteria	Firmicutes	Bacilli	Lactobacillales	Enterococcaceae	Enterococcus	Enterococcus_casseliflavus	1
Bacteria	Firmicutes	Bacilli	Lactobacillales	Enterococcaceae	Enterococcus	Enterococcus_cecorum	10
Bacteria	Firmicutes	Bacilli	Lactobacillales	Enterococcaceae	Enterococcus	Enterococcus_faecalis	20
Bacteria	Firmicutes	Bacilli	Lactobacillales	Enterococcaceae	Enterococcus	Enterococcus_faecium	4
Bacteria	Firmicutes	Bacilli	Lactobacillales	Enterococcaceae	Tetragenococcus	s__unknown	2
Bacteria	Firmicutes	Bacilli	Lactobacillales	Enterococcaceae	Tetragenococcus	Tetragenococcus_halophilus	3
Bacteria	Firmicutes	Bacilli	Lactobacillales	Enterococcaceae	Vagococcus	s__unknown	2
Bacteria	Firmicutes	Bacilli	Lactobacillales	Lactobacillaceae	g__unknown	s__unknown	127
Bacteria	Firmicutes	Bacilli	Lactobacillales	Lactobacillaceae	Amylolactobacillus	s__unknown	1
Bacteria	Firmicutes	Bacilli	Lactobacillales	Lactobacillaceae	Amylolactobacillus	Amylolactobacillus_amylophilus	2
Bacteria	Firmicutes	Bacilli	Lactobacillales	Lactobacillaceae	Lacticaseibacillus	s__unknown	1
Bacteria	Firmicutes	Bacilli	Lactobacillales	Lactobacillaceae	Lactiplantibacillus	Lactiplantibacillus_plantarum	1
Bacteria	Firmicutes	Bacilli	Lactobacillales	Lactobacillaceae	Lactobacillus	s__unknown	1847
Bacteria	Firmicutes	Bacilli	Lactobacillales	Lactobacillaceae	Lactobacillus	Lactobacillus_amylovorus	125
Bacteria	Firmicutes	Bacilli	Lactobacillales	Lactobacillaceae	Lactobacillus	Lactobacillus_crispatus	99
Bacteria	Firmicutes	Bacilli	Lactobacillales	Lactobacillaceae	Lactobacillus	Lactobacillus_delbrueckii	35
Bacteria	Firmicutes	Bacilli	Lactobacillales	Lactobacillaceae	Lactobacillus	Lactobacillus_gasseri	1
Bacteria	Firmicutes	Bacilli	Lactobacillales	Lactobacillaceae	Lactobacillus	Lactobacillus_helveticus	8
Bacteria	Firmicutes	Bacilli	Lactobacillales	Lactobacillaceae	Lactobacillus	Lactobacillus_johnsonii	223
Bacteria	Firmicutes	Bacilli	Lactobacillales	Lactobacillaceae	Latilactobacillus	s__unknown	1
Bacteria	Firmicutes	Bacilli	Lactobacillales	Lactobacillaceae	Latilactobacillus	Latilactobacillus_curvatus	1
Bacteria	Firmicutes	Bacilli	Lactobacillales	Lactobacillaceae	Ligilactobacillus	s__unknown	4
Bacteria	Firmicutes	Bacilli	Lactobacillales	Lactobacillaceae	Ligilactobacillus	Ligilactobacillus_agilis	1
Bacteria	Firmicutes	Bacilli	Lactobacillales	Lactobacillaceae	Ligilactobacillus	Ligilactobacillus_ruminis	1
Bacteria	Firmicutes	Bacilli	Lactobacillales	Lactobacillaceae	Ligilactobacillus	Ligilactobacillus_salivarius	5
Bacteria	Firmicutes	Bacilli	Lactobacillales	Lactobacillaceae	Limosilactobacillus	s__unknown	199
Bacteria	Firmicutes	Bacilli	Lactobacillales	Lactobacillaceae	Limosilactobacillus	Limosilactobacillus_fermentum	5
Bacteria	Firmicutes	Bacilli	Lactobacillales	Lactobacillaceae	Limosilactobacillus	Limosilactobacillus_mucosae	69
Bacteria	Firmicutes	Bacilli	Lactobacillales	Lactobacillaceae	Limosilactobacillus	Limosilactobacillus_reuteri	876
Bacteria	Firmicutes	Bacilli	Lactobacillales	Lactobacillaceae	Schleiferilactobacillus	s__unknown	1
Bacteria	Firmicutes	Bacilli	Lactobacillales	Lactobacillaceae	Weissella	s__unknown	1
Bacteria	Firmicutes	Bacilli	Lactobacillales	Streptococcaceae	g__unknown	s__unknown	12
Bacteria	Firmicutes	Bacilli	Lactobacillales	Streptococcaceae	Lactococcus	s__unknown	29
Bacteria	Firmicutes	Bacilli	Lactobacillales	Streptococcaceae	Lactococcus	Lactococcus_cremoris	1
Bacteria	Firmicutes	Bacilli	Lactobacillales	Streptococcaceae	Lactococcus	Lactococcus_lactis	13
Bacteria	Firmicutes	Bacilli	Lactobacillales	Streptococcaceae	Lactococcus	Lactococcus_raffinolactis	2
Bacteria	Firmicutes	Bacilli	Lactobacillales	Streptococcaceae	Streptococcus	s__unknown	1839
Bacteria	Firmicutes	Bacilli	Lactobacillales	Streptococcaceae	Streptococcus	Streptococcus_agalactiae	6
Bacteria	Firmicutes	Bacilli	Lactobacillales	Streptococcaceae	Streptococcus	Streptococcus_dysgalactiae	12
Bacteria	Firmicutes	Bacilli	Lactobacillales	Streptococcaceae	Streptococcus	Streptococcus_equi	3
Bacteria	Firmicutes	Bacilli	Lactobacillales	Streptococcaceae	Streptococcus	Streptococcus_equinus	9
Bacteria	Firmicutes	Bacilli	Lactobacillales	Streptococcaceae	Streptococcus	Streptococcus_gallolyticus	31
Bacteria	Firmicutes	Bacilli	Lactobacillales	Streptococcaceae	Streptococcus	Streptococcus_lutetiensis	2
Bacteria	Firmicutes	Bacilli	Lactobacillales	Streptococcaceae	Streptococcus	Streptococcus_mitis	4
Bacteria	Firmicutes	Bacilli	Lactobacillales	Streptococcaceae	Streptococcus	Streptococcus_parauberis	161
Bacteria	Firmicutes	Bacilli	Lactobacillales	Streptococcaceae	Streptococcus	Streptococcus_pneumoniae	4
Bacteria	Firmicutes	Bacilli	Lactobacillales	Streptococcaceae	Streptococcus	Streptococcus_pseudoporcinus	1
Bacteria	Firmicutes	Bacilli	Lactobacillales	Streptococcaceae	Streptococcus	Streptococcus_pyogenes	1
Bacteria	Firmicutes	Bacilli	Lactobacillales	Streptococcaceae	Streptococcus	Streptococcus_salivarius	1
Bacteria	Firmicutes	Bacilli	Lactobacillales	Streptococcaceae	Streptococcus	Streptococcus_sanguinis	4
Bacteria	Firmicutes	Bacilli	Lactobacillales	Streptococcaceae	Streptococcus	Streptococcus_sp._DAT741	1
Bacteria	Firmicutes	Bacilli	Lactobacillales	Streptococcaceae	Streptococcus	Streptococcus_suis	1597
Bacteria	Firmicutes	Bacilli	Lactobacillales	Streptococcaceae	Streptococcus	Streptococcus_thermophilus	3
Bacteria	Firmicutes	Bacilli	Lactobacillales	Streptococcaceae	Streptococcus	Streptococcus_uberis	4
Bacteria	Firmicutes	Bacilli	Lactobacillales	Streptococcaceae	Streptococcus	Streptococcus_vestibularis	6
Bacteria	Firmicutes	Clostridia	o__unknown	f__unknown	g__unknown	s__unknown	346
Bacteria	Firmicutes	Clostridia	Eubacteriales	f__unknown	g__unknown	s__unknown	8965
Bacteria	Firmicutes	Clostridia	Eubacteriales	Clostridiaceae	g__unknown	s__unknown	203
Bacteria	Firmicutes	Clostridia	Eubacteriales	Clostridiaceae	Butyricicoccus	s__unknown	236
Bacteria	Firmicutes	Clostridia	Eubacteriales	Clostridiaceae	Butyricicoccus	Butyricicoccus_porcorum	1
Bacteria	Firmicutes	Clostridia	Eubacteriales	Clostridiaceae	Butyricicoccus	Butyricicoccus_pullicaecorum	82
Bacteria	Firmicutes	Clostridia	Eubacteriales	Clostridiaceae	Caloramator	s__unknown	103
Bacteria	Firmicutes	Clostridia	Eubacteriales	Clostridiaceae	Caloramator	Caloramator_australicus	3
Bacteria	Firmicutes	Clostridia	Eubacteriales	Clostridiaceae	Caloramator	Caloramator_sp._E03	1
Bacteria	Firmicutes	Clostridia	Eubacteriales	Clostridiaceae	Caloranaerobacter	Caloranaerobacter_azorensis	1
Bacteria	Firmicutes	Clostridia	Eubacteriales	Clostridiaceae	Clostridium	s__unknown	1246
Bacteria	Firmicutes	Clostridia	Eubacteriales	Clostridiaceae	Clostridium	Clostridium_baratii	19
Bacteria	Firmicutes	Clostridia	Eubacteriales	Clostridiaceae	Clostridium	Clostridium_beijerinckii	1
Bacteria	Firmicutes	Clostridia	Eubacteriales	Clostridiaceae	Clostridium	Clostridium_botulinum	3
Bacteria	Firmicutes	Clostridia	Eubacteriales	Clostridiaceae	Clostridium	Clostridium_butyricum	11
Bacteria	Firmicutes	Clostridia	Eubacteriales	Clostridiaceae	Clostridium	Clostridium_intestinale	2
Bacteria	Firmicutes	Clostridia	Eubacteriales	Clostridiaceae	Clostridium	Clostridium_perfringens	13
Bacteria	Firmicutes	Clostridia	Eubacteriales	Clostridiaceae	Clostridium	Clostridium_sp._CAG:1000	3
Bacteria	Firmicutes	Clostridia	Eubacteriales	Clostridiaceae	Clostridium	Clostridium_sp._CT4	1
Bacteria	Firmicutes	Clostridia	Eubacteriales	Clostridiaceae	Clostridium	uncultured_Clostridium_sp.	5
Bacteria	Firmicutes	Clostridia	Eubacteriales	Clostridiaceae	Hungatella	s__unknown	3
Bacteria	Firmicutes	Clostridia	Eubacteriales	Clostridiaceae	Hungatella	Hungatella_hathewayi	5
Bacteria	Firmicutes	Clostridia	Eubacteriales	Clostridiaceae	Proteiniclasticum	s__unknown	9
Bacteria	Firmicutes	Clostridia	Eubacteriales	Clostridiaceae	Thermobrachium	Thermobrachium_celere	1
Bacteria	Firmicutes	Clostridia	Eubacteriales	Clostridiaceae	g__unknown	s__unknown	12
Bacteria	Firmicutes	Clostridia	Eubacteriales	Clostridiaceae	g__unknown	Clostridiaceae_bacterium	1
Bacteria	Firmicutes	Clostridia	Eubacteriales	Clostridiales_Family_XIII._Incertae_Sedis	g__unknown	s__unknown	62
Bacteria	Firmicutes	Clostridia	Eubacteriales	Clostridiales_Family_XIII._Incertae_Sedis	Aminipila	s__unknown	2
Bacteria	Firmicutes	Clostridia	Eubacteriales	Clostridiales_Family_XIII._Incertae_Sedis	Mogibacterium	s__unknown	34
Bacteria	Firmicutes	Clostridia	Eubacteriales	Clostridiales_Family_XIII._Incertae_Sedis	g__unknown	s__unknown	10
Bacteria	Firmicutes	Clostridia	Eubacteriales	Clostridiales_Family_XIII._Incertae_Sedis	g__unknown	[Eubacterium]_infirmum	1
Bacteria	Firmicutes	Clostridia	Eubacteriales	Eubacteriaceae	g__unknown	s__unknown	12
Bacteria	Firmicutes	Clostridia	Eubacteriales	Eubacteriaceae	Eubacterium	s__unknown	89
Bacteria	Firmicutes	Clostridia	Eubacteriales	Eubacteriaceae	Eubacterium	Eubacterium_plexicaudatum	1
Bacteria	Firmicutes	Clostridia	Eubacteriales	Eubacteriaceae	Eubacterium	Eubacterium_ramulus	3
Bacteria	Firmicutes	Clostridia	Eubacteriales	Eubacteriaceae	Eubacterium	Eubacterium_ventriosum	2
Bacteria	Firmicutes	Clostridia	Eubacteriales	Lachnospiraceae	g__unknown	s__unknown	3779
Bacteria	Firmicutes	Clostridia	Eubacteriales	Lachnospiraceae	Anaerobutyricum	s__unknown	2
Bacteria	Firmicutes	Clostridia	Eubacteriales	Lachnospiraceae	Anaerobutyricum	Anaerobutyricum_hallii	2
Bacteria	Firmicutes	Clostridia	Eubacteriales	Lachnospiraceae	Anaerocolumna	s__unknown	3
Bacteria	Firmicutes	Clostridia	Eubacteriales	Lachnospiraceae	Anaerostipes	s__unknown	7
Bacteria	Firmicutes	Clostridia	Eubacteriales	Lachnospiraceae	Anaerotignum	s__unknown	1
Bacteria	Firmicutes	Clostridia	Eubacteriales	Lachnospiraceae	Blautia	s__unknown	363
Bacteria	Firmicutes	Clostridia	Eubacteriales	Lachnospiraceae	Blautia	Blautia_obeum	12
Bacteria	Firmicutes	Clostridia	Eubacteriales	Lachnospiraceae	Blautia	Blautia_producta	15
Bacteria	Firmicutes	Clostridia	Eubacteriales	Lachnospiraceae	Butyrivibrio	s__unknown	58
Bacteria	Firmicutes	Clostridia	Eubacteriales	Lachnospiraceae	Butyrivibrio	Butyrivibrio_fibrisolvens	1
Bacteria	Firmicutes	Clostridia	Eubacteriales	Lachnospiraceae	Coprococcus	s__unknown	33
Bacteria	Firmicutes	Clostridia	Eubacteriales	Lachnospiraceae	Coprococcus	Coprococcus_catus	187
Bacteria	Firmicutes	Clostridia	Eubacteriales	Lachnospiraceae	Coprococcus	Coprococcus_comes	37
Bacteria	Firmicutes	Clostridia	Eubacteriales	Lachnospiraceae	Dorea	s__unknown	137
Bacteria	Firmicutes	Clostridia	Eubacteriales	Lachnospiraceae	Dorea	Dorea_formicigenerans	34
Bacteria	Firmicutes	Clostridia	Eubacteriales	Lachnospiraceae	Dorea	Dorea_longicatena	33
Bacteria	Firmicutes	Clostridia	Eubacteriales	Lachnospiraceae	Eisenbergiella	s__unknown	11
Bacteria	Firmicutes	Clostridia	Eubacteriales	Lachnospiraceae	Enterocloster	s__unknown	16
Bacteria	Firmicutes	Clostridia	Eubacteriales	Lachnospiraceae	Enterocloster	Enterocloster_bolteae	2
Bacteria	Firmicutes	Clostridia	Eubacteriales	Lachnospiraceae	Enterocloster	Enterocloster_clostridioformis	1
Bacteria	Firmicutes	Clostridia	Eubacteriales	Lachnospiraceae	Herbinix	s__unknown	1
Bacteria	Firmicutes	Clostridia	Eubacteriales	Lachnospiraceae	Johnsonella	Johnsonella_ignava	3
Bacteria	Firmicutes	Clostridia	Eubacteriales	Lachnospiraceae	Lachnoanaerobaculum	s__unknown	26
Bacteria	Firmicutes	Clostridia	Eubacteriales	Lachnospiraceae	Lachnoclostridium	s__unknown	3
Bacteria	Firmicutes	Clostridia	Eubacteriales	Lachnospiraceae	Lachnoclostridium	[Clostridium]_symbiosum	5
Bacteria	Firmicutes	Clostridia	Eubacteriales	Lachnospiraceae	Lacrimispora	s__unknown	1
Bacteria	Firmicutes	Clostridia	Eubacteriales	Lachnospiraceae	Mediterraneibacter	s__unknown	1
Bacteria	Firmicutes	Clostridia	Eubacteriales	Lachnospiraceae	Mediterraneibacter	[Ruminococcus]_gnavus	5
Bacteria	Firmicutes	Clostridia	Eubacteriales	Lachnospiraceae	Mediterraneibacter	[Ruminococcus]_lactaris	6
Bacteria	Firmicutes	Clostridia	Eubacteriales	Lachnospiraceae	Mediterraneibacter	[Ruminococcus]_torques	1
Bacteria	Firmicutes	Clostridia	Eubacteriales	Lachnospiraceae	Oribacterium	s__unknown	11
Bacteria	Firmicutes	Clostridia	Eubacteriales	Lachnospiraceae	Pseudobutyrivibrio	s__unknown	43
Bacteria	Firmicutes	Clostridia	Eubacteriales	Lachnospiraceae	Roseburia	s__unknown	333
Bacteria	Firmicutes	Clostridia	Eubacteriales	Lachnospiraceae	Roseburia	Roseburia_intestinalis	9
Bacteria	Firmicutes	Clostridia	Eubacteriales	Lachnospiraceae	Roseburia	Roseburia_inulinivorans	13
Bacteria	Firmicutes	Clostridia	Eubacteriales	Lachnospiraceae	Suipraoptans	Suipraoptans_intestinalis	4
Bacteria	Firmicutes	Clostridia	Eubacteriales	Lachnospiraceae	g__unknown	s__unknown	101
Bacteria	Firmicutes	Clostridia	Eubacteriales	Lachnospiraceae	g__unknown	[Eubacterium]_rectale	54
Bacteria	Firmicutes	Clostridia	Eubacteriales	Lachnospiraceae	g__unknown	Lachnospiraceae_bacterium	21
Bacteria	Firmicutes	Clostridia	Eubacteriales	Oscillospiraceae	g__unknown	s__unknown	1574
Bacteria	Firmicutes	Clostridia	Eubacteriales	Oscillospiraceae	Acetivibrio	Acetivibrio_thermocellus	1
Bacteria	Firmicutes	Clostridia	Eubacteriales	Oscillospiraceae	Anaerotruncus	s__unknown	1
Bacteria	Firmicutes	Clostridia	Eubacteriales	Oscillospiraceae	Anaerotruncus	Anaerotruncus_colihominis	1
Bacteria	Firmicutes	Clostridia	Eubacteriales	Oscillospiraceae	Drancourtella	s__unknown	2
Bacteria	Firmicutes	Clostridia	Eubacteriales	Oscillospiraceae	Faecalibacterium	s__unknown	173
Bacteria	Firmicutes	Clostridia	Eubacteriales	Oscillospiraceae	Faecalibacterium	Faecalibacterium_prausnitzii	90
Bacteria	Firmicutes	Clostridia	Eubacteriales	Oscillospiraceae	Flavonifractor	s__unknown	59
Bacteria	Firmicutes	Clostridia	Eubacteriales	Oscillospiraceae	Flavonifractor	Flavonifractor_plautii	10
Bacteria	Firmicutes	Clostridia	Eubacteriales	Oscillospiraceae	Oscillibacter	s__unknown	1520
Bacteria	Firmicutes	Clostridia	Eubacteriales	Oscillospiraceae	Oscillibacter	Oscillibacter_sp.	386
Bacteria	Firmicutes	Clostridia	Eubacteriales	Oscillospiraceae	Pseudoflavonifractor	s__unknown	21
Bacteria	Firmicutes	Clostridia	Eubacteriales	Oscillospiraceae	Ruminococcus	s__unknown	773
Bacteria	Firmicutes	Clostridia	Eubacteriales	Oscillospiraceae	Ruminococcus	Ruminococcus_albus	10
Bacteria	Firmicutes	Clostridia	Eubacteriales	Oscillospiraceae	Ruminococcus	Ruminococcus_flavefaciens	432
Bacteria	Firmicutes	Clostridia	Eubacteriales	Oscillospiraceae	Ruminococcus	Ruminococcus_sp.	8
Bacteria	Firmicutes	Clostridia	Eubacteriales	Oscillospiraceae	Ruminococcus	Ruminococcus_sp._CAG:177	1
Bacteria	Firmicutes	Clostridia	Eubacteriales	Oscillospiraceae	Ruminococcus	Ruminococcus_sp._OM06-36AC	1
Bacteria	Firmicutes	Clostridia	Eubacteriales	Oscillospiraceae	Ruminococcus	Ruminococcus_sp._YE71	1
Bacteria	Firmicutes	Clostridia	Eubacteriales	Oscillospiraceae	Subdoligranulum	s__unknown	28
Bacteria	Firmicutes	Clostridia	Eubacteriales	Oscillospiraceae	Subdoligranulum	Subdoligranulum_sp.	1
Bacteria	Firmicutes	Clostridia	Eubacteriales	Oscillospiraceae	Thermoclostridium	Thermoclostridium_stercorarium	3
Bacteria	Firmicutes	Clostridia	Eubacteriales	Oscillospiraceae	g__unknown	s__unknown	5
Bacteria	Firmicutes	Clostridia	Eubacteriales	Oscillospiraceae	g__unknown	[Eubacterium]_siraeum	57
Bacteria	Firmicutes	Clostridia	Eubacteriales	Peptococcaceae	g__unknown	s__unknown	3
Bacteria	Firmicutes	Clostridia	Eubacteriales	Peptococcaceae	Desulfitobacterium	s__unknown	2
Bacteria	Firmicutes	Clostridia	Eubacteriales	Peptococcaceae	Pelotomaculum	s__unknown	1
Bacteria	Firmicutes	Clostridia	Eubacteriales	Peptostreptococcaceae	g__unknown	s__unknown	448
Bacteria	Firmicutes	Clostridia	Eubacteriales	Peptostreptococcaceae	Clostridioides	Clostridioides_difficile	37
Bacteria	Firmicutes	Clostridia	Eubacteriales	Peptostreptococcaceae	Paeniclostridium	Paeniclostridium_sordellii	5
Bacteria	Firmicutes	Clostridia	Eubacteriales	Peptostreptococcaceae	Paraclostridium	s__unknown	6
Bacteria	Firmicutes	Clostridia	Eubacteriales	Peptostreptococcaceae	Paraclostridium	Paraclostridium_bifermentans	6
Bacteria	Firmicutes	Clostridia	Eubacteriales	Peptostreptococcaceae	Peptoanaerobacter	s__unknown	130
Bacteria	Firmicutes	Clostridia	Eubacteriales	Peptostreptococcaceae	Peptoanaerobacter	[Eubacterium]_yurii	1
Bacteria	Firmicutes	Clostridia	Eubacteriales	Peptostreptococcaceae	Peptoanaerobacter	Peptoanaerobacter_stomatis	231
Bacteria	Firmicutes	Clostridia	Eubacteriales	Peptostreptococcaceae	Peptostreptococcus	s__unknown	105
Bacteria	Firmicutes	Clostridia	Eubacteriales	Peptostreptococcaceae	Peptostreptococcus	Peptostreptococcus_anaerobius	8
Bacteria	Firmicutes	Clostridia	Eubacteriales	Peptostreptococcaceae	Romboutsia	s__unknown	30
Bacteria	Firmicutes	Clostridia	Eubacteriales	Peptostreptococcaceae	Terrisporobacter	s__unknown	26
Bacteria	Firmicutes	Clostridia	Eubacteriales	Peptostreptococcaceae	Terrisporobacter	Terrisporobacter_glycolicus	2
Bacteria	Firmicutes	Clostridia	Eubacteriales	f__unknown	g__unknown	s__unknown	10
Bacteria	Firmicutes	Clostridia	Eubacteriales	f__unknown	Gemmiger	s__unknown	11
Bacteria	Firmicutes	Clostridia	Eubacteriales	f__unknown	g__unknown	s__unknown	20
Bacteria	Firmicutes	Clostridia	Eubacteriales	f__unknown	g__unknown	Clostridiales_bacterium	1255
Bacteria	Firmicutes	Clostridia	Eubacteriales	f__unknown	g__unknown	Clostridiales_bacterium_CHKCI001	1
Bacteria	Firmicutes	Clostridia	Halanaerobiales	f__unknown	g__unknown	s__unknown	2
Bacteria	Firmicutes	Clostridia	Halanaerobiales	Halanaerobiaceae	g__unknown	s__unknown	1
Bacteria	Firmicutes	Clostridia	Halanaerobiales	Halanaerobiaceae	Halanaerobium	s__unknown	360
Bacteria	Firmicutes	Clostridia	Halanaerobiales	Halanaerobiaceae	Halanaerobium	Halanaerobium_congolense	31
Bacteria	Firmicutes	Clostridia	Halanaerobiales	Halanaerobiaceae	Halanaerobium	Halanaerobium_saccharolyticum	10
Bacteria	Firmicutes	Clostridia	Thermoanaerobacterales	f__unknown	g__unknown	s__unknown	4
Bacteria	Firmicutes	Clostridia	Thermoanaerobacterales	Thermoanaerobacteraceae	g__unknown	s__unknown	2
Bacteria	Firmicutes	Clostridia	Thermoanaerobacterales	Thermoanaerobacteraceae	Thermoanaerobacter	s__unknown	3
Bacteria	Firmicutes	Clostridia	Thermoanaerobacterales	Thermoanaerobacterales_Family_III._Incertae_Sedis	Caldicellulosiruptor	s__unknown	3
Bacteria	Firmicutes	Clostridia	o__unknown	f__unknown	g__unknown	Clostridia_bacterium	4
Bacteria	Firmicutes	Erysipelotrichia	Erysipelotrichales	f__unknown	g__unknown	s__unknown	40
Bacteria	Firmicutes	Erysipelotrichia	Erysipelotrichales	Coprobacillaceae	g__unknown	s__unknown	3
Bacteria	Firmicutes	Erysipelotrichia	Erysipelotrichales	Coprobacillaceae	Catenibacterium	s__unknown	8
Bacteria	Firmicutes	Erysipelotrichia	Erysipelotrichales	Coprobacillaceae	Coprobacillus	s__unknown	2
Bacteria	Firmicutes	Erysipelotrichia	Erysipelotrichales	Erysipelotrichaceae	g__unknown	s__unknown	188
Bacteria	Firmicutes	Erysipelotrichia	Erysipelotrichales	Erysipelotrichaceae	Erysipelatoclostridium	s__unknown	2
Bacteria	Firmicutes	Erysipelotrichia	Erysipelotrichales	Erysipelotrichaceae	Erysipelatoclostridium	[Clostridium]_spiroforme	1
Bacteria	Firmicutes	Erysipelotrichia	Erysipelotrichales	Erysipelotrichaceae	Erysipelothrix	s__unknown	3
Bacteria	Firmicutes	Erysipelotrichia	Erysipelotrichales	Erysipelotrichaceae	Faecalitalea	Faecalitalea_cylindroides	2
Bacteria	Firmicutes	Erysipelotrichia	Erysipelotrichales	Erysipelotrichaceae	Holdemanella	Holdemanella_biformis	9
Bacteria	Firmicutes	Erysipelotrichia	Erysipelotrichales	Erysipelotrichaceae	Holdemania	s__unknown	8
Bacteria	Firmicutes	Erysipelotrichia	Erysipelotrichales	Erysipelotrichaceae	Intestinibaculum	Intestinibaculum_porci	1
Bacteria	Firmicutes	Erysipelotrichia	Erysipelotrichales	Erysipelotrichaceae	g__unknown	Erysipelotrichaceae_bacterium	6
Bacteria	Firmicutes	Erysipelotrichia	Erysipelotrichales	Turicibacteraceae	Turicibacter	s__unknown	26
Bacteria	Firmicutes	Erysipelotrichia	Erysipelotrichales	Turicibacteraceae	Turicibacter	Turicibacter_sanguinis	165
Bacteria	Firmicutes	Negativicutes	o__unknown	f__unknown	g__unknown	s__unknown	41
Bacteria	Firmicutes	Negativicutes	Acidaminococcales	Acidaminococcaceae	g__unknown	s__unknown	45
Bacteria	Firmicutes	Negativicutes	Acidaminococcales	Acidaminococcaceae	Acidaminococcus	s__unknown	10
Bacteria	Firmicutes	Negativicutes	Acidaminococcales	Acidaminococcaceae	Acidaminococcus	Acidaminococcus_fermentans	14
Bacteria	Firmicutes	Negativicutes	Acidaminococcales	Acidaminococcaceae	Phascolarctobacterium	s__unknown	208
Bacteria	Firmicutes	Negativicutes	Acidaminococcales	Acidaminococcaceae	Phascolarctobacterium	Phascolarctobacterium_faecium	5
Bacteria	Firmicutes	Negativicutes	Acidaminococcales	Acidaminococcaceae	Phascolarctobacterium	Phascolarctobacterium_succinatutens	561
Bacteria	Firmicutes	Negativicutes	Selenomonadales	f__unknown	g__unknown	s__unknown	20
Bacteria	Firmicutes	Negativicutes	Selenomonadales	Selenomonadaceae	g__unknown	s__unknown	119
Bacteria	Firmicutes	Negativicutes	Selenomonadales	Selenomonadaceae	Anaerovibrio	s__unknown	77
Bacteria	Firmicutes	Negativicutes	Selenomonadales	Selenomonadaceae	Anaerovibrio	Anaerovibrio_lipolyticus	1
Bacteria	Firmicutes	Negativicutes	Selenomonadales	Selenomonadaceae	Anaerovibrio	Anaerovibrio_slackiae	1
Bacteria	Firmicutes	Negativicutes	Selenomonadales	Selenomonadaceae	Megamonas	s__unknown	3
Bacteria	Firmicutes	Negativicutes	Selenomonadales	Selenomonadaceae	Mitsuokella	s__unknown	93
Bacteria	Firmicutes	Negativicutes	Selenomonadales	Selenomonadaceae	Mitsuokella	Mitsuokella_multacida	69
Bacteria	Firmicutes	Negativicutes	Selenomonadales	Selenomonadaceae	Selenomonas	s__unknown	235
Bacteria	Firmicutes	Negativicutes	Selenomonadales	Selenomonadaceae	Selenomonas	Selenomonas_ruminantium	12
Bacteria	Firmicutes	Negativicutes	Selenomonadales	Sporomusaceae	g__unknown	s__unknown	1
Bacteria	Firmicutes	Negativicutes	Selenomonadales	Sporomusaceae	Propionispora	s__unknown	1
Bacteria	Firmicutes	Negativicutes	Selenomonadales	Sporomusaceae	Sporomusa	s__unknown	1
Bacteria	Firmicutes	Negativicutes	Veillonellales	Veillonellaceae	g__unknown	s__unknown	10
Bacteria	Firmicutes	Negativicutes	Veillonellales	Veillonellaceae	Dialister	s__unknown	7
Bacteria	Firmicutes	Negativicutes	Veillonellales	Veillonellaceae	Megasphaera	s__unknown	148
Bacteria	Firmicutes	Negativicutes	Veillonellales	Veillonellaceae	Megasphaera	Megasphaera_elsdenii	51
Bacteria	Firmicutes	Negativicutes	Veillonellales	Veillonellaceae	g__unknown	Veillonellaceae_bacterium	1
Bacteria	Firmicutes	Negativicutes	Veillonellales	Veillonellaceae	Veillonella	s__unknown	516
Bacteria	Firmicutes	Negativicutes	Veillonellales	Veillonellaceae	Veillonella	Veillonella_atypica	1
Bacteria	Firmicutes	Negativicutes	Veillonellales	Veillonellaceae	Veillonella	Veillonella_parvula	18
Bacteria	Firmicutes	Negativicutes	Veillonellales	Veillonellaceae	Veillonella	Veillonella_tobetsuensis	1
Bacteria	Firmicutes	Tissierellia	o__unknown	f__unknown	g__unknown	s__unknown	3
Bacteria	Firmicutes	Tissierellia	Tissierellales	f__unknown	g__unknown	s__unknown	16
Bacteria	Firmicutes	Tissierellia	Tissierellales	Peptoniphilaceae	g__unknown	s__unknown	85
Bacteria	Firmicutes	Tissierellia	Tissierellales	Peptoniphilaceae	Anaerococcus	s__unknown	14
Bacteria	Firmicutes	Tissierellia	Tissierellales	Peptoniphilaceae	Anaerococcus	Anaerococcus_hydrogenalis	1
Bacteria	Firmicutes	Tissierellia	Tissierellales	Peptoniphilaceae	Finegoldia	s__unknown	4
Bacteria	Firmicutes	Tissierellia	Tissierellales	Peptoniphilaceae	Finegoldia	Finegoldia_magna	20
Bacteria	Firmicutes	Tissierellia	Tissierellales	Peptoniphilaceae	Helcococcus	s__unknown	2
Bacteria	Firmicutes	Tissierellia	Tissierellales	Peptoniphilaceae	Helcococcus	Helcococcus_ovis	2
Bacteria	Firmicutes	Tissierellia	Tissierellales	Peptoniphilaceae	Parvimonas	s__unknown	123
Bacteria	Firmicutes	Tissierellia	Tissierellales	Peptoniphilaceae	Parvimonas	Parvimonas_micra	13
Bacteria	Firmicutes	Tissierellia	Tissierellales	Peptoniphilaceae	Peptoniphilus	s__unknown	8
Bacteria	Firmicutes	Tissierellia	Tissierellales	Tissierellaceae	g__unknown	s__unknown	2
Bacteria	Firmicutes	Tissierellia	Tissierellales	Tissierellaceae	Tissierella	s__unknown	2
Bacteria	Firmicutes	c__unknown	o__unknown	f__unknown	g__unknown	s__unknown	1
Bacteria	Firmicutes	c__unknown	o__unknown	f__unknown	g__unknown	s__unknown	470
Bacteria	Firmicutes	c__unknown	o__unknown	f__unknown	g__unknown	Firmicutes_bacterium	11
Bacteria	Firmicutes	c__unknown	o__unknown	f__unknown	g__unknown	Firmicutes_bacterium_ADurb.BinA205	1
Bacteria	Fusobacteria	Fusobacteriia	o__unknown	f__unknown	g__unknown	s__unknown	1
Bacteria	Fusobacteria	Fusobacteriia	Fusobacteriales	f__unknown	g__unknown	s__unknown	23
Bacteria	Fusobacteria	Fusobacteriia	Fusobacteriales	Fusobacteriaceae	g__unknown	s__unknown	7
Bacteria	Fusobacteria	Fusobacteriia	Fusobacteriales	Fusobacteriaceae	Fusobacterium	s__unknown	723
Bacteria	Fusobacteria	Fusobacteriia	Fusobacteriales	Fusobacteriaceae	Fusobacterium	Fusobacterium_equinum	1
Bacteria	Fusobacteria	Fusobacteriia	Fusobacteriales	Fusobacteriaceae	Fusobacterium	Fusobacterium_mortiferum	1
Bacteria	Fusobacteria	Fusobacteriia	Fusobacteriales	Fusobacteriaceae	Fusobacterium	Fusobacterium_necrophorum	840
Bacteria	Fusobacteria	Fusobacteriia	Fusobacteriales	Fusobacteriaceae	Fusobacterium	Fusobacterium_nucleatum	1016
Bacteria	Fusobacteria	Fusobacteriia	Fusobacteriales	Fusobacteriaceae	Fusobacterium	Fusobacterium_periodonticum	1
Bacteria	Fusobacteria	Fusobacteriia	Fusobacteriales	Fusobacteriaceae	Fusobacterium	Fusobacterium_pseudoperiodonticum	5
Bacteria	Fusobacteria	Fusobacteriia	Fusobacteriales	Fusobacteriaceae	Fusobacterium	Fusobacterium_varium	1
Bacteria	Fusobacteria	Fusobacteriia	Fusobacteriales	Leptotrichiaceae	g__unknown	s__unknown	44
Bacteria	Fusobacteria	Fusobacteriia	Fusobacteriales	Leptotrichiaceae	Leptotrichia	s__unknown	420
Bacteria	Fusobacteria	Fusobacteriia	Fusobacteriales	Leptotrichiaceae	Leptotrichia	Leptotrichia_trevisanii	4
Bacteria	Fusobacteria	Fusobacteriia	Fusobacteriales	Leptotrichiaceae	Leptotrichia	Leptotrichia_wadei	12
Bacteria	Fusobacteria	Fusobacteriia	Fusobacteriales	Leptotrichiaceae	Streptobacillus	s__unknown	1
Bacteria	Gemmatimonadetes	c__unknown	o__unknown	f__unknown	g__unknown	s__unknown	2
Bacteria	Gemmatimonadetes	c__unknown	o__unknown	f__unknown	g__unknown	s__unknown	2
Bacteria	Gemmatimonadetes	c__unknown	o__unknown	f__unknown	g__unknown	Gemmatimonadetes_bacterium	2
Bacteria	Ignavibacteriae	c__unknown	o__unknown	f__unknown	g__unknown	s__unknown	4
Bacteria	Ignavibacteriae	Ignavibacteria	o__unknown	f__unknown	g__unknown	s__unknown	6
Bacteria	Ignavibacteriae	Ignavibacteria	Ignavibacteriales	f__unknown	g__unknown	s__unknown	1
Bacteria	Ignavibacteriae	Ignavibacteria	Ignavibacteriales	f__unknown	g__unknown	Ignavibacteriales_bacterium	1
Bacteria	Ignavibacteriae	Ignavibacteria	o__unknown	f__unknown	g__unknown	s__unknown	3
Bacteria	Lentisphaerae	c__unknown	o__unknown	f__unknown	g__unknown	s__unknown	2
Bacteria	Lentisphaerae	c__unknown	o__unknown	f__unknown	g__unknown	Lentisphaerae_bacterium_ADurb.Bin082	4
Bacteria	Nitrospirae	c__unknown	o__unknown	f__unknown	g__unknown	s__unknown	1
Bacteria	Nitrospirae	Nitrospira	Nitrospirales	Nitrospiraceae	Leptospirillum	Leptospirillum_ferriphilum	1
Bacteria	Nitrospirae	Nitrospira	Nitrospirales	Nitrospiraceae	Nitrospira	s__unknown	5
Bacteria	Nitrospirae	Nitrospira	Nitrospirales	Nitrospiraceae	Nitrospira	Nitrospira_sp.	1
Bacteria	Planctomycetes	Planctomycetia	Gemmatales	Gemmataceae	g__unknown	s__unknown	1
Bacteria	Planctomycetes	Planctomycetia	Planctomycetales	Planctomycetaceae	g__unknown	s__unknown	1
Bacteria	Proteobacteria	c__unknown	o__unknown	f__unknown	g__unknown	s__unknown	1675
Bacteria	Proteobacteria	Alphaproteobacteria	o__unknown	f__unknown	g__unknown	s__unknown	1193
Bacteria	Proteobacteria	Alphaproteobacteria	Caulobacterales	f__unknown	g__unknown	s__unknown	35
Bacteria	Proteobacteria	Alphaproteobacteria	Caulobacterales	Caulobacteraceae	g__unknown	s__unknown	88
Bacteria	Proteobacteria	Alphaproteobacteria	Caulobacterales	Caulobacteraceae	Brevundimonas	s__unknown	4059
Bacteria	Proteobacteria	Alphaproteobacteria	Caulobacterales	Caulobacteraceae	Brevundimonas	Brevundimonas_diminuta	25
Bacteria	Proteobacteria	Alphaproteobacteria	Caulobacterales	Caulobacteraceae	Brevundimonas	Brevundimonas_naejangsanensis	1
Bacteria	Proteobacteria	Alphaproteobacteria	Caulobacterales	Caulobacteraceae	Brevundimonas	Brevundimonas_sp.	35
Bacteria	Proteobacteria	Alphaproteobacteria	Caulobacterales	Caulobacteraceae	Caulobacter	s__unknown	73
Bacteria	Proteobacteria	Alphaproteobacteria	Caulobacterales	Caulobacteraceae	Phenylobacterium	s__unknown	11
Bacteria	Proteobacteria	Alphaproteobacteria	Hyphomicrobiales	f__unknown	g__unknown	s__unknown	1918
Bacteria	Proteobacteria	Alphaproteobacteria	Hyphomicrobiales	Aurantimonadaceae	g__unknown	s__unknown	1
Bacteria	Proteobacteria	Alphaproteobacteria	Hyphomicrobiales	Bartonellaceae	Bartonella	s__unknown	1
Bacteria	Proteobacteria	Alphaproteobacteria	Hyphomicrobiales	Boseaceae	Bosea	s__unknown	1513
Bacteria	Proteobacteria	Alphaproteobacteria	Hyphomicrobiales	Boseaceae	Bosea	Bosea_sp._ANAM02	1
Bacteria	Proteobacteria	Alphaproteobacteria	Hyphomicrobiales	Boseaceae	Bosea	Bosea_thiooxidans	2
Bacteria	Proteobacteria	Alphaproteobacteria	Hyphomicrobiales	Bradyrhizobiaceae	g__unknown	s__unknown	125
Bacteria	Proteobacteria	Alphaproteobacteria	Hyphomicrobiales	Bradyrhizobiaceae	Afipia	s__unknown	17
Bacteria	Proteobacteria	Alphaproteobacteria	Hyphomicrobiales	Bradyrhizobiaceae	Bradyrhizobium	s__unknown	2867
Bacteria	Proteobacteria	Alphaproteobacteria	Hyphomicrobiales	Bradyrhizobiaceae	Bradyrhizobium	Bradyrhizobium_diazoefficiens	2
Bacteria	Proteobacteria	Alphaproteobacteria	Hyphomicrobiales	Bradyrhizobiaceae	Bradyrhizobium	Bradyrhizobium_elkanii	3
Bacteria	Proteobacteria	Alphaproteobacteria	Hyphomicrobiales	Bradyrhizobiaceae	Bradyrhizobium	Bradyrhizobium_uaiense	1
Bacteria	Proteobacteria	Alphaproteobacteria	Hyphomicrobiales	Bradyrhizobiaceae	Rhodopseudomonas	s__unknown	2
Bacteria	Proteobacteria	Alphaproteobacteria	Hyphomicrobiales	Bradyrhizobiaceae	Tardiphaga	s__unknown	1
Bacteria	Proteobacteria	Alphaproteobacteria	Hyphomicrobiales	Brucellaceae	g__unknown	s__unknown	269
Bacteria	Proteobacteria	Alphaproteobacteria	Hyphomicrobiales	Brucellaceae	Brucella	s__unknown	1472
Bacteria	Proteobacteria	Alphaproteobacteria	Hyphomicrobiales	Brucellaceae	Brucella	Brucella_anthropi	45
Bacteria	Proteobacteria	Alphaproteobacteria	Hyphomicrobiales	Brucellaceae	Brucella	Brucella_intermedia	1
Bacteria	Proteobacteria	Alphaproteobacteria	Hyphomicrobiales	Brucellaceae	Ochrobactrum	s__unknown	1
Bacteria	Proteobacteria	Alphaproteobacteria	Hyphomicrobiales	Devosiaceae	g__unknown	s__unknown	119
Bacteria	Proteobacteria	Alphaproteobacteria	Hyphomicrobiales	Devosiaceae	Devosia	s__unknown	797
Bacteria	Proteobacteria	Alphaproteobacteria	Hyphomicrobiales	Devosiaceae	Pelagibacterium	s__unknown	73
Bacteria	Proteobacteria	Alphaproteobacteria	Hyphomicrobiales	Hyphomicrobiaceae	g__unknown	s__unknown	1
Bacteria	Proteobacteria	Alphaproteobacteria	Hyphomicrobiales	Hyphomicrobiaceae	Hyphomicrobium	s__unknown	174
Bacteria	Proteobacteria	Alphaproteobacteria	Hyphomicrobiales	Hyphomicrobiaceae	Hyphomicrobium	Hyphomicrobium_sp.	1
Bacteria	Proteobacteria	Alphaproteobacteria	Hyphomicrobiales	Hyphomicrobiaceae	Rhodoplanes	s__unknown	6
Bacteria	Proteobacteria	Alphaproteobacteria	Hyphomicrobiales	Methylobacteriaceae	g__unknown	s__unknown	250
Bacteria	Proteobacteria	Alphaproteobacteria	Hyphomicrobiales	Methylobacteriaceae	Methylobacterium	s__unknown	10956
Bacteria	Proteobacteria	Alphaproteobacteria	Hyphomicrobiales	Methylobacteriaceae	Methylobacterium	Methylobacterium_aquaticum	1
Bacteria	Proteobacteria	Alphaproteobacteria	Hyphomicrobiales	Methylobacteriaceae	Methylobacterium	Methylobacterium_durans	4
Bacteria	Proteobacteria	Alphaproteobacteria	Hyphomicrobiales	Methylobacteriaceae	Methylorubrum	s__unknown	78
Bacteria	Proteobacteria	Alphaproteobacteria	Hyphomicrobiales	Methylobacteriaceae	Methylorubrum	Methylorubrum_extorquens	25
Bacteria	Proteobacteria	Alphaproteobacteria	Hyphomicrobiales	Methylobacteriaceae	Methylorubrum	Methylorubrum_populi	1
Bacteria	Proteobacteria	Alphaproteobacteria	Hyphomicrobiales	Methylobacteriaceae	Microvirga	s__unknown	8
Bacteria	Proteobacteria	Alphaproteobacteria	Hyphomicrobiales	Parvibaculaceae	g__unknown	s__unknown	1
Bacteria	Proteobacteria	Alphaproteobacteria	Hyphomicrobiales	Phyllobacteriaceae	g__unknown	s__unknown	712
Bacteria	Proteobacteria	Alphaproteobacteria	Hyphomicrobiales	Phyllobacteriaceae	Aminobacter	s__unknown	695
Bacteria	Proteobacteria	Alphaproteobacteria	Hyphomicrobiales	Phyllobacteriaceae	Aminobacter	Aminobacter_aminovorans	2
Bacteria	Proteobacteria	Alphaproteobacteria	Hyphomicrobiales	Phyllobacteriaceae	Aminobacter	Aminobacter_sp._MDW-2	2
Bacteria	Proteobacteria	Alphaproteobacteria	Hyphomicrobiales	Phyllobacteriaceae	Hoeflea	s__unknown	1
Bacteria	Proteobacteria	Alphaproteobacteria	Hyphomicrobiales	Phyllobacteriaceae	Mesorhizobium	s__unknown	6257
Bacteria	Proteobacteria	Alphaproteobacteria	Hyphomicrobiales	Phyllobacteriaceae	Mesorhizobium	Mesorhizobium_loti	1
Bacteria	Proteobacteria	Alphaproteobacteria	Hyphomicrobiales	Phyllobacteriaceae	Mesorhizobium	Mesorhizobium_plurifarium	2
Bacteria	Proteobacteria	Alphaproteobacteria	Hyphomicrobiales	Phyllobacteriaceae	Mesorhizobium	Mesorhizobium_sp.	125
Bacteria	Proteobacteria	Alphaproteobacteria	Hyphomicrobiales	Phyllobacteriaceae	Mesorhizobium	Mesorhizobium_sp._MaA-C15	4
Bacteria	Proteobacteria	Alphaproteobacteria	Hyphomicrobiales	Phyllobacteriaceae	Mesorhizobium	Mesorhizobium_sp._Pch-S	25
Bacteria	Proteobacteria	Alphaproteobacteria	Hyphomicrobiales	Phyllobacteriaceae	Nitratireductor	s__unknown	22
Bacteria	Proteobacteria	Alphaproteobacteria	Hyphomicrobiales	Phyllobacteriaceae	Phyllobacterium	s__unknown	804
Bacteria	Proteobacteria	Alphaproteobacteria	Hyphomicrobiales	Phyllobacteriaceae	Phyllobacterium	Phyllobacterium_myrsinacearum	3
Bacteria	Proteobacteria	Alphaproteobacteria	Hyphomicrobiales	Rhizobiaceae	g__unknown	s__unknown	2765
Bacteria	Proteobacteria	Alphaproteobacteria	Hyphomicrobiales	Rhizobiaceae	Agrobacterium	s__unknown	3969
Bacteria	Proteobacteria	Alphaproteobacteria	Hyphomicrobiales	Rhizobiaceae	Agrobacterium	Agrobacterium_albertimagni	3
Bacteria	Proteobacteria	Alphaproteobacteria	Hyphomicrobiales	Rhizobiaceae	Agrobacterium	Agrobacterium_fabrum	2
Bacteria	Proteobacteria	Alphaproteobacteria	Hyphomicrobiales	Rhizobiaceae	Agrobacterium	Agrobacterium_tumefaciens	6
Bacteria	Proteobacteria	Alphaproteobacteria	Hyphomicrobiales	Rhizobiaceae	Agrobacterium	Agrobacterium_vitis	5
Bacteria	Proteobacteria	Alphaproteobacteria	Hyphomicrobiales	Rhizobiaceae	Ensifer	s__unknown	11
Bacteria	Proteobacteria	Alphaproteobacteria	Hyphomicrobiales	Rhizobiaceae	Neorhizobium	s__unknown	2
Bacteria	Proteobacteria	Alphaproteobacteria	Hyphomicrobiales	Rhizobiaceae	Rhizobium	s__unknown	2828
Bacteria	Proteobacteria	Alphaproteobacteria	Hyphomicrobiales	Rhizobiaceae	Rhizobium	Rhizobium_leguminosarum	18
Bacteria	Proteobacteria	Alphaproteobacteria	Hyphomicrobiales	Rhizobiaceae	Rhizobium	Rhizobium_oryzihabitans	1
Bacteria	Proteobacteria	Alphaproteobacteria	Hyphomicrobiales	Rhizobiaceae	Rhizobium	Rhizobium_sp._TH135	1
Bacteria	Proteobacteria	Alphaproteobacteria	Hyphomicrobiales	Rhizobiaceae	Shinella	s__unknown	292
Bacteria	Proteobacteria	Alphaproteobacteria	Hyphomicrobiales	Rhizobiaceae	Sinorhizobium	s__unknown	80
Bacteria	Proteobacteria	Alphaproteobacteria	Hyphomicrobiales	Rhizobiaceae	Sinorhizobium	Sinorhizobium_fredii	4
Bacteria	Proteobacteria	Alphaproteobacteria	Hyphomicrobiales	Rhizobiaceae	Sinorhizobium	Sinorhizobium_medicae	1
Bacteria	Proteobacteria	Alphaproteobacteria	Hyphomicrobiales	Rhizobiaceae	Sinorhizobium	Sinorhizobium_meliloti	4
Bacteria	Proteobacteria	Alphaproteobacteria	Hyphomicrobiales	Stappiaceae	g__unknown	s__unknown	1
Bacteria	Proteobacteria	Alphaproteobacteria	Hyphomicrobiales	Stappiaceae	Labrenzia	s__unknown	1
Bacteria	Proteobacteria	Alphaproteobacteria	Hyphomicrobiales	f__unknown	g__unknown	s__unknown	10
Bacteria	Proteobacteria	Alphaproteobacteria	Hyphomicrobiales	Xanthobacteraceae	g__unknown	s__unknown	9
Bacteria	Proteobacteria	Alphaproteobacteria	Hyphomicrobiales	Xanthobacteraceae	Azorhizobium	Azorhizobium_caulinodans	4
Bacteria	Proteobacteria	Alphaproteobacteria	Hyphomonadales	Hyphomonadaceae	g__unknown	s__unknown	98
Bacteria	Proteobacteria	Alphaproteobacteria	Hyphomonadales	Hyphomonadaceae	Hyphomonas	s__unknown	1464
Bacteria	Proteobacteria	Alphaproteobacteria	Maricaulales	Maricaulaceae	g__unknown	s__unknown	1
Bacteria	Proteobacteria	Alphaproteobacteria	Rhodobacterales	f__unknown	g__unknown	s__unknown	13
Bacteria	Proteobacteria	Alphaproteobacteria	Rhodobacterales	Rhodobacteraceae	g__unknown	s__unknown	683
Bacteria	Proteobacteria	Alphaproteobacteria	Rhodobacterales	Rhodobacteraceae	Cereibacter	s__unknown	1
Bacteria	Proteobacteria	Alphaproteobacteria	Rhodobacterales	Rhodobacteraceae	Cereibacter	Cereibacter_sphaeroides	1
Bacteria	Proteobacteria	Alphaproteobacteria	Rhodobacterales	Rhodobacteraceae	Haematobacter	s__unknown	1
Bacteria	Proteobacteria	Alphaproteobacteria	Rhodobacterales	Rhodobacteraceae	Ketogulonicigenium	s__unknown	1
Bacteria	Proteobacteria	Alphaproteobacteria	Rhodobacterales	Rhodobacteraceae	Loktanella	Loktanella_fryxellensis	1
Bacteria	Proteobacteria	Alphaproteobacteria	Rhodobacterales	Rhodobacteraceae	Paracoccus	s__unknown	1810
Bacteria	Proteobacteria	Alphaproteobacteria	Rhodobacterales	Rhodobacteraceae	Paracoccus	Paracoccus_haeundaensis	1
Bacteria	Proteobacteria	Alphaproteobacteria	Rhodobacterales	Rhodobacteraceae	Paracoccus	Paracoccus_sanguinis	149
Bacteria	Proteobacteria	Alphaproteobacteria	Rhodobacterales	Rhodobacteraceae	Paracoccus	Paracoccus_versutus	1
Bacteria	Proteobacteria	Alphaproteobacteria	Rhodobacterales	Rhodobacteraceae	Paracoccus	Paracoccus_yeei	1
Bacteria	Proteobacteria	Alphaproteobacteria	Rhodobacterales	Rhodobacteraceae	Rhodovulum	Rhodovulum_sulfidophilum	2
Bacteria	Proteobacteria	Alphaproteobacteria	Rhodobacterales	Rhodobacteraceae	Ruegeria	s__unknown	1
Bacteria	Proteobacteria	Alphaproteobacteria	Rhodobacterales	Rhodobacteraceae	Thioclava	s__unknown	1
Bacteria	Proteobacteria	Alphaproteobacteria	Rhodospirillales	f__unknown	g__unknown	s__unknown	43
Bacteria	Proteobacteria	Alphaproteobacteria	Rhodospirillales	Acetobacteraceae	g__unknown	s__unknown	57
Bacteria	Proteobacteria	Alphaproteobacteria	Rhodospirillales	Acetobacteraceae	Acetobacter	s__unknown	3
Bacteria	Proteobacteria	Alphaproteobacteria	Rhodospirillales	Acetobacteraceae	Roseomonas	s__unknown	9
Bacteria	Proteobacteria	Alphaproteobacteria	Rhodospirillales	Azospirillaceae	g__unknown	s__unknown	2
Bacteria	Proteobacteria	Alphaproteobacteria	Rhodospirillales	Azospirillaceae	Azospirillum	s__unknown	10
Bacteria	Proteobacteria	Alphaproteobacteria	Rhodospirillales	Azospirillaceae	Nitrospirillum	Nitrospirillum_amazonense	2
Bacteria	Proteobacteria	Alphaproteobacteria	Rhodospirillales	Azospirillaceae	Niveispirillum	s__unknown	1
Bacteria	Proteobacteria	Alphaproteobacteria	Rhodospirillales	Rhodospirillaceae	g__unknown	s__unknown	2
Bacteria	Proteobacteria	Alphaproteobacteria	Rhodospirillales	Rhodospirillaceae	Magnetospirillum	s__unknown	2
Bacteria	Proteobacteria	Alphaproteobacteria	Rhodospirillales	Rhodospirillaceae	Tistrella	s__unknown	1
Bacteria	Proteobacteria	Alphaproteobacteria	Rhodospirillales	f__unknown	g__unknown	s__unknown	190
Bacteria	Proteobacteria	Alphaproteobacteria	Rhodospirillales	f__unknown	Enhydrobacter	s__unknown	1
Bacteria	Proteobacteria	Alphaproteobacteria	Rhodospirillales	f__unknown	Reyranella	s__unknown	14
Bacteria	Proteobacteria	Alphaproteobacteria	Rhodospirillales	f__unknown	Reyranella	Reyranella_sp.	9
Bacteria	Proteobacteria	Alphaproteobacteria	Rhodospirillales	f__unknown	g__unknown	s__unknown	3
Bacteria	Proteobacteria	Alphaproteobacteria	Rickettsiales	Anaplasmataceae	Wolbachia	s__unknown	3
Bacteria	Proteobacteria	Alphaproteobacteria	Rickettsiales	f__unknown	g__unknown	Rickettsiales_bacterium	1
Bacteria	Proteobacteria	Alphaproteobacteria	Sphingomonadales	f__unknown	g__unknown	s__unknown	297
Bacteria	Proteobacteria	Alphaproteobacteria	Sphingomonadales	Erythrobacteraceae	g__unknown	s__unknown	142
Bacteria	Proteobacteria	Alphaproteobacteria	Sphingomonadales	Erythrobacteraceae	Altererythrobacter	s__unknown	1
Bacteria	Proteobacteria	Alphaproteobacteria	Sphingomonadales	Erythrobacteraceae	Erythrobacter	s__unknown	2
Bacteria	Proteobacteria	Alphaproteobacteria	Sphingomonadales	Sphingomonadaceae	g__unknown	s__unknown	3091
Bacteria	Proteobacteria	Alphaproteobacteria	Sphingomonadales	Sphingomonadaceae	Blastomonas	s__unknown	393
Bacteria	Proteobacteria	Alphaproteobacteria	Sphingomonadales	Sphingomonadaceae	Citromicrobium	s__unknown	1
Bacteria	Proteobacteria	Alphaproteobacteria	Sphingomonadales	Sphingomonadaceae	Novosphingobium	s__unknown	87
Bacteria	Proteobacteria	Alphaproteobacteria	Sphingomonadales	Sphingomonadaceae	Sphingobium	s__unknown	5155
Bacteria	Proteobacteria	Alphaproteobacteria	Sphingomonadales	Sphingomonadaceae	Sphingobium	Sphingobium_yanoikuyae	1249
Bacteria	Proteobacteria	Alphaproteobacteria	Sphingomonadales	Sphingomonadaceae	Sphingomonas	s__unknown	13543
Bacteria	Proteobacteria	Alphaproteobacteria	Sphingomonadales	Sphingomonadaceae	Sphingomonas	Sphingomonas_koreensis	17
Bacteria	Proteobacteria	Alphaproteobacteria	Sphingomonadales	Sphingomonadaceae	Sphingomonas	Sphingomonas_melonis	1
Bacteria	Proteobacteria	Alphaproteobacteria	Sphingomonadales	Sphingomonadaceae	Sphingomonas	Sphingomonas_populi	1
Bacteria	Proteobacteria	Alphaproteobacteria	Sphingomonadales	Sphingomonadaceae	Sphingomonas	Sphingomonas_sanguinis	37
Bacteria	Proteobacteria	Alphaproteobacteria	Sphingomonadales	Sphingomonadaceae	Sphingopyxis	s__unknown	4286
Bacteria	Proteobacteria	Alphaproteobacteria	Sphingomonadales	Sphingomonadaceae	Sphingopyxis	Sphingopyxis_macrogoltabida	4
Bacteria	Proteobacteria	Alphaproteobacteria	Sphingomonadales	Sphingomonadaceae	Sphingopyxis	Sphingopyxis_terrae	6
Bacteria	Proteobacteria	Alphaproteobacteria	Sphingomonadales	f__unknown	g__unknown	Sphingomonadales_bacterium	1
Bacteria	Proteobacteria	Alphaproteobacteria	o__unknown	f__unknown	g__unknown	s__unknown	1
Bacteria	Proteobacteria	Alphaproteobacteria	o__unknown	f__unknown	g__unknown	s__unknown	1
Bacteria	Proteobacteria	Alphaproteobacteria	o__unknown	f__unknown	g__unknown	Alphaproteobacteria_bacterium	3
Bacteria	Proteobacteria	Alphaproteobacteria	o__unknown	f__unknown	g__unknown	Alphaproteobacteria_bacterium_65-37	1
Bacteria	Proteobacteria	Betaproteobacteria	o__unknown	f__unknown	g__unknown	s__unknown	1195
Bacteria	Proteobacteria	Betaproteobacteria	Burkholderiales	f__unknown	g__unknown	s__unknown	4803
Bacteria	Proteobacteria	Betaproteobacteria	Burkholderiales	Alcaligenaceae	g__unknown	s__unknown	488
Bacteria	Proteobacteria	Betaproteobacteria	Burkholderiales	Alcaligenaceae	Achromobacter	s__unknown	788
Bacteria	Proteobacteria	Betaproteobacteria	Burkholderiales	Alcaligenaceae	Achromobacter	Achromobacter_denitrificans	1
Bacteria	Proteobacteria	Betaproteobacteria	Burkholderiales	Alcaligenaceae	Advenella	s__unknown	33
Bacteria	Proteobacteria	Betaproteobacteria	Burkholderiales	Alcaligenaceae	Advenella	Advenella_kashmirensis	2
Bacteria	Proteobacteria	Betaproteobacteria	Burkholderiales	Alcaligenaceae	Alcaligenes	s__unknown	18
Bacteria	Proteobacteria	Betaproteobacteria	Burkholderiales	Alcaligenaceae	Alcaligenes	Alcaligenes_aquatilis	1
Bacteria	Proteobacteria	Betaproteobacteria	Burkholderiales	Alcaligenaceae	Alcaligenes	Alcaligenes_faecalis	109
Bacteria	Proteobacteria	Betaproteobacteria	Burkholderiales	Alcaligenaceae	Bordetella	s__unknown	680
Bacteria	Proteobacteria	Betaproteobacteria	Burkholderiales	Alcaligenaceae	Bordetella	Bordetella_bronchiseptica	169
Bacteria	Proteobacteria	Betaproteobacteria	Burkholderiales	Alcaligenaceae	Bordetella	Bordetella_parapertussis	7
Bacteria	Proteobacteria	Betaproteobacteria	Burkholderiales	Alcaligenaceae	Bordetella	Bordetella_pertussis	8
Bacteria	Proteobacteria	Betaproteobacteria	Burkholderiales	Alcaligenaceae	Oligella	s__unknown	9
Bacteria	Proteobacteria	Betaproteobacteria	Burkholderiales	Alcaligenaceae	Oligella	Oligella_ureolytica	3
Bacteria	Proteobacteria	Betaproteobacteria	Burkholderiales	Alcaligenaceae	Oligella	Oligella_urethralis	26
Bacteria	Proteobacteria	Betaproteobacteria	Burkholderiales	Alcaligenaceae	Pelistega	Pelistega_indica	1
Bacteria	Proteobacteria	Betaproteobacteria	Burkholderiales	Alcaligenaceae	Pigmentiphaga	s__unknown	1
Bacteria	Proteobacteria	Betaproteobacteria	Burkholderiales	Alcaligenaceae	Pusillimonas	s__unknown	2
Bacteria	Proteobacteria	Betaproteobacteria	Burkholderiales	Alcaligenaceae	Taylorella	s__unknown	10
Bacteria	Proteobacteria	Betaproteobacteria	Burkholderiales	Burkholderiaceae	g__unknown	s__unknown	413
Bacteria	Proteobacteria	Betaproteobacteria	Burkholderiales	Burkholderiaceae	Burkholderia	s__unknown	107
Bacteria	Proteobacteria	Betaproteobacteria	Burkholderiales	Burkholderiaceae	Burkholderia	Burkholderia_cepacia	1
Bacteria	Proteobacteria	Betaproteobacteria	Burkholderiales	Burkholderiaceae	Burkholderia	Burkholderia_pseudomallei	1
Bacteria	Proteobacteria	Betaproteobacteria	Burkholderiales	Burkholderiaceae	Chitinimonas	s__unknown	2
Bacteria	Proteobacteria	Betaproteobacteria	Burkholderiales	Burkholderiaceae	Cupriavidus	s__unknown	101
Bacteria	Proteobacteria	Betaproteobacteria	Burkholderiales	Burkholderiaceae	Cupriavidus	Cupriavidus_pauculus	2
Bacteria	Proteobacteria	Betaproteobacteria	Burkholderiales	Burkholderiaceae	Cupriavidus	Cupriavidus_taiwanensis	6
Bacteria	Proteobacteria	Betaproteobacteria	Burkholderiales	Burkholderiaceae	Lautropia	s__unknown	47
Bacteria	Proteobacteria	Betaproteobacteria	Burkholderiales	Burkholderiaceae	Limnobacter	s__unknown	2
Bacteria	Proteobacteria	Betaproteobacteria	Burkholderiales	Burkholderiaceae	Pandoraea	s__unknown	35
Bacteria	Proteobacteria	Betaproteobacteria	Burkholderiales	Burkholderiaceae	Paraburkholderia	s__unknown	26
Bacteria	Proteobacteria	Betaproteobacteria	Burkholderiales	Burkholderiaceae	Polynucleobacter	s__unknown	2
Bacteria	Proteobacteria	Betaproteobacteria	Burkholderiales	Burkholderiaceae	Ralstonia	s__unknown	1887
Bacteria	Proteobacteria	Betaproteobacteria	Burkholderiales	Burkholderiaceae	Ralstonia	Ralstonia_pickettii	38
Bacteria	Proteobacteria	Betaproteobacteria	Burkholderiales	Burkholderiaceae	Ralstonia	Ralstonia_solanacearum	34
Bacteria	Proteobacteria	Betaproteobacteria	Burkholderiales	Comamonadaceae	g__unknown	s__unknown	13918
Bacteria	Proteobacteria	Betaproteobacteria	Burkholderiales	Comamonadaceae	Acidovorax	s__unknown	6675
Bacteria	Proteobacteria	Betaproteobacteria	Burkholderiales	Comamonadaceae	Acidovorax	Acidovorax_avenae	4
Bacteria	Proteobacteria	Betaproteobacteria	Burkholderiales	Comamonadaceae	Acidovorax	Acidovorax_carolinensis	2
Bacteria	Proteobacteria	Betaproteobacteria	Burkholderiales	Comamonadaceae	Acidovorax	Acidovorax_citrulli	1
Bacteria	Proteobacteria	Betaproteobacteria	Burkholderiales	Comamonadaceae	Acidovorax	Acidovorax_temperans	2
Bacteria	Proteobacteria	Betaproteobacteria	Burkholderiales	Comamonadaceae	Alicycliphilus	s__unknown	14
Bacteria	Proteobacteria	Betaproteobacteria	Burkholderiales	Comamonadaceae	Alicycliphilus	Alicycliphilus_denitrificans	9
Bacteria	Proteobacteria	Betaproteobacteria	Burkholderiales	Comamonadaceae	Comamonas	s__unknown	684
Bacteria	Proteobacteria	Betaproteobacteria	Burkholderiales	Comamonadaceae	Comamonas	Comamonas_kerstersii	18
Bacteria	Proteobacteria	Betaproteobacteria	Burkholderiales	Comamonadaceae	Comamonas	Comamonas_testosteroni	3
Bacteria	Proteobacteria	Betaproteobacteria	Burkholderiales	Comamonadaceae	Curvibacter	s__unknown	3
Bacteria	Proteobacteria	Betaproteobacteria	Burkholderiales	Comamonadaceae	Curvibacter	Curvibacter_sp.	5
Bacteria	Proteobacteria	Betaproteobacteria	Burkholderiales	Comamonadaceae	Delftia	s__unknown	2565
Bacteria	Proteobacteria	Betaproteobacteria	Burkholderiales	Comamonadaceae	Delftia	Delftia_acidovorans	2
Bacteria	Proteobacteria	Betaproteobacteria	Burkholderiales	Comamonadaceae	Delftia	Delftia_sp._CH05	1
Bacteria	Proteobacteria	Betaproteobacteria	Burkholderiales	Comamonadaceae	Delftia	Delftia_tsuruhatensis	16
Bacteria	Proteobacteria	Betaproteobacteria	Burkholderiales	Comamonadaceae	Diaphorobacter	s__unknown	11
Bacteria	Proteobacteria	Betaproteobacteria	Burkholderiales	Comamonadaceae	Hydrogenophaga	s__unknown	4943
Bacteria	Proteobacteria	Betaproteobacteria	Burkholderiales	Comamonadaceae	Hydrogenophaga	Hydrogenophaga_pseudoflava	1
Bacteria	Proteobacteria	Betaproteobacteria	Burkholderiales	Comamonadaceae	Hydrogenophaga	Hydrogenophaga_sp._BPS33	2
Bacteria	Proteobacteria	Betaproteobacteria	Burkholderiales	Comamonadaceae	Hydrogenophaga	Hydrogenophaga_sp._RAC07	2
Bacteria	Proteobacteria	Betaproteobacteria	Burkholderiales	Comamonadaceae	Limnohabitans	s__unknown	25
Bacteria	Proteobacteria	Betaproteobacteria	Burkholderiales	Comamonadaceae	Malikia	s__unknown	1
Bacteria	Proteobacteria	Betaproteobacteria	Burkholderiales	Comamonadaceae	Ottowia	s__unknown	185
Bacteria	Proteobacteria	Betaproteobacteria	Burkholderiales	Comamonadaceae	Ottowia	Ottowia_sp.	3
Bacteria	Proteobacteria	Betaproteobacteria	Burkholderiales	Comamonadaceae	Pelomonas	s__unknown	815
Bacteria	Proteobacteria	Betaproteobacteria	Burkholderiales	Comamonadaceae	Polaromonas	s__unknown	198
Bacteria	Proteobacteria	Betaproteobacteria	Burkholderiales	Comamonadaceae	Polaromonas	Polaromonas_naphthalenivorans	1
Bacteria	Proteobacteria	Betaproteobacteria	Burkholderiales	Comamonadaceae	Polaromonas	Polaromonas_sp._CG9_12	5
Bacteria	Proteobacteria	Betaproteobacteria	Burkholderiales	Comamonadaceae	Pseudacidovorax	s__unknown	87
Bacteria	Proteobacteria	Betaproteobacteria	Burkholderiales	Comamonadaceae	Pseudacidovorax	Pseudacidovorax_intermedius	11
Bacteria	Proteobacteria	Betaproteobacteria	Burkholderiales	Comamonadaceae	Pseudorhodoferax	s__unknown	4
Bacteria	Proteobacteria	Betaproteobacteria	Burkholderiales	Comamonadaceae	Ramlibacter	s__unknown	131
Bacteria	Proteobacteria	Betaproteobacteria	Burkholderiales	Comamonadaceae	Rhodoferax	s__unknown	49
Bacteria	Proteobacteria	Betaproteobacteria	Burkholderiales	Comamonadaceae	Rhodoferax	Rhodoferax_antarcticus	1
Bacteria	Proteobacteria	Betaproteobacteria	Burkholderiales	Comamonadaceae	Schlegelella	Schlegelella_thermodepolymerans	2
Bacteria	Proteobacteria	Betaproteobacteria	Burkholderiales	Comamonadaceae	Simplicispira	s__unknown	1
Bacteria	Proteobacteria	Betaproteobacteria	Burkholderiales	Comamonadaceae	g__unknown	s__unknown	19
Bacteria	Proteobacteria	Betaproteobacteria	Burkholderiales	Comamonadaceae	g__unknown	Comamonadaceae_bacterium	7
Bacteria	Proteobacteria	Betaproteobacteria	Burkholderiales	Comamonadaceae	Variovorax	s__unknown	1037
Bacteria	Proteobacteria	Betaproteobacteria	Burkholderiales	Oxalobacteraceae	g__unknown	s__unknown	931
Bacteria	Proteobacteria	Betaproteobacteria	Burkholderiales	Oxalobacteraceae	Collimonas	s__unknown	7
Bacteria	Proteobacteria	Betaproteobacteria	Burkholderiales	Oxalobacteraceae	Duganella	s__unknown	21
Bacteria	Proteobacteria	Betaproteobacteria	Burkholderiales	Oxalobacteraceae	Herbaspirillum	s__unknown	15
Bacteria	Proteobacteria	Betaproteobacteria	Burkholderiales	Oxalobacteraceae	Herbaspirillum	Herbaspirillum_huttiense	1
Bacteria	Proteobacteria	Betaproteobacteria	Burkholderiales	Oxalobacteraceae	Janthinobacterium	s__unknown	143
Bacteria	Proteobacteria	Betaproteobacteria	Burkholderiales	Oxalobacteraceae	Massilia	s__unknown	2242
Bacteria	Proteobacteria	Betaproteobacteria	Burkholderiales	Oxalobacteraceae	Massilia	Massilia_buxea	1
Bacteria	Proteobacteria	Betaproteobacteria	Burkholderiales	Oxalobacteraceae	Massilia	Massilia_sp.	37
Bacteria	Proteobacteria	Betaproteobacteria	Burkholderiales	Oxalobacteraceae	Noviherbaspirillum	s__unknown	23
Bacteria	Proteobacteria	Betaproteobacteria	Burkholderiales	Oxalobacteraceae	Undibacterium	s__unknown	17
Bacteria	Proteobacteria	Betaproteobacteria	Burkholderiales	Sutterellaceae	g__unknown	s__unknown	5
Bacteria	Proteobacteria	Betaproteobacteria	Burkholderiales	Sutterellaceae	Sutterella	s__unknown	11
Bacteria	Proteobacteria	Betaproteobacteria	Burkholderiales	Sutterellaceae	Sutterella	Sutterella_sp.	6
Bacteria	Proteobacteria	Betaproteobacteria	Burkholderiales	f__unknown	g__unknown	s__unknown	3341
Bacteria	Proteobacteria	Betaproteobacteria	Burkholderiales	f__unknown	Aquabacterium	s__unknown	523
Bacteria	Proteobacteria	Betaproteobacteria	Burkholderiales	f__unknown	Aquabacterium	Aquabacterium_sp.	1
Bacteria	Proteobacteria	Betaproteobacteria	Burkholderiales	f__unknown	Ideonella	s__unknown	1
Bacteria	Proteobacteria	Betaproteobacteria	Burkholderiales	f__unknown	Leptothrix	s__unknown	1
Bacteria	Proteobacteria	Betaproteobacteria	Burkholderiales	f__unknown	Methylibium	s__unknown	29
Bacteria	Proteobacteria	Betaproteobacteria	Burkholderiales	f__unknown	Mitsuaria	s__unknown	2
Bacteria	Proteobacteria	Betaproteobacteria	Burkholderiales	f__unknown	Paucibacter	s__unknown	1
Bacteria	Proteobacteria	Betaproteobacteria	Burkholderiales	f__unknown	Paucibacter	Paucibacter_sp._KCTC_42545	1
Bacteria	Proteobacteria	Betaproteobacteria	Burkholderiales	f__unknown	Rhizobacter	s__unknown	11
Bacteria	Proteobacteria	Betaproteobacteria	Burkholderiales	f__unknown	Rhizobacter	Rhizobacter_gummiphilus	1
Bacteria	Proteobacteria	Betaproteobacteria	Burkholderiales	f__unknown	Rubrivivax	s__unknown	2
Bacteria	Proteobacteria	Betaproteobacteria	Burkholderiales	f__unknown	Rubrivivax	Rubrivivax_gelatinosus	1
Bacteria	Proteobacteria	Betaproteobacteria	Burkholderiales	f__unknown	Rubrivivax	Rubrivivax_sp.	7
Bacteria	Proteobacteria	Betaproteobacteria	Burkholderiales	f__unknown	Sphaerotilus	s__unknown	71
Bacteria	Proteobacteria	Betaproteobacteria	Burkholderiales	f__unknown	Sphaerotilus	Sphaerotilus_natans	10
Bacteria	Proteobacteria	Betaproteobacteria	Burkholderiales	f__unknown	Tepidimonas	s__unknown	1125
Bacteria	Proteobacteria	Betaproteobacteria	Burkholderiales	f__unknown	Tepidimonas	Tepidimonas_fonticaldi	5
Bacteria	Proteobacteria	Betaproteobacteria	Burkholderiales	f__unknown	Thiomonas	s__unknown	11
Bacteria	Proteobacteria	Betaproteobacteria	Burkholderiales	f__unknown	g__unknown	s__unknown	14
Bacteria	Proteobacteria	Betaproteobacteria	Burkholderiales	f__unknown	g__unknown	Burkholderiales_bacterium	6
Bacteria	Proteobacteria	Betaproteobacteria	Neisseriales	f__unknown	g__unknown	s__unknown	62
Bacteria	Proteobacteria	Betaproteobacteria	Neisseriales	Chromobacteriaceae	g__unknown	s__unknown	274
Bacteria	Proteobacteria	Betaproteobacteria	Neisseriales	Chromobacteriaceae	Aquitalea	s__unknown	8
Bacteria	Proteobacteria	Betaproteobacteria	Neisseriales	Chromobacteriaceae	Chromobacterium	s__unknown	29
Bacteria	Proteobacteria	Betaproteobacteria	Neisseriales	Chromobacteriaceae	Pseudogulbenkiania	s__unknown	1
Bacteria	Proteobacteria	Betaproteobacteria	Neisseriales	Chromobacteriaceae	Vogesella	s__unknown	59
Bacteria	Proteobacteria	Betaproteobacteria	Neisseriales	Neisseriaceae	g__unknown	s__unknown	578
Bacteria	Proteobacteria	Betaproteobacteria	Neisseriales	Neisseriaceae	Alysiella	s__unknown	55
Bacteria	Proteobacteria	Betaproteobacteria	Neisseriales	Neisseriaceae	Alysiella	Alysiella_crassa	1
Bacteria	Proteobacteria	Betaproteobacteria	Neisseriales	Neisseriaceae	Crenobacter	s__unknown	1
Bacteria	Proteobacteria	Betaproteobacteria	Neisseriales	Neisseriaceae	Eikenella	s__unknown	13
Bacteria	Proteobacteria	Betaproteobacteria	Neisseriales	Neisseriaceae	Kingella	s__unknown	134
Bacteria	Proteobacteria	Betaproteobacteria	Neisseriales	Neisseriaceae	Kingella	Kingella_kingae	7
Bacteria	Proteobacteria	Betaproteobacteria	Neisseriales	Neisseriaceae	Neisseria	s__unknown	2474
Bacteria	Proteobacteria	Betaproteobacteria	Neisseriales	Neisseriaceae	Neisseria	Neisseria_brasiliensis	1
Bacteria	Proteobacteria	Betaproteobacteria	Neisseriales	Neisseriaceae	Neisseria	Neisseria_dentiae	28
Bacteria	Proteobacteria	Betaproteobacteria	Neisseriales	Neisseriaceae	Neisseria	Neisseria_elongata	2
Bacteria	Proteobacteria	Betaproteobacteria	Neisseriales	Neisseriaceae	Neisseria	Neisseria_flavescens	1
Bacteria	Proteobacteria	Betaproteobacteria	Neisseriales	Neisseriaceae	Neisseria	Neisseria_gonorrhoeae	1
Bacteria	Proteobacteria	Betaproteobacteria	Neisseriales	Neisseriaceae	Neisseria	Neisseria_lactamica	1
Bacteria	Proteobacteria	Betaproteobacteria	Neisseriales	Neisseriaceae	Neisseria	Neisseria_meningitidis	38
Bacteria	Proteobacteria	Betaproteobacteria	Neisseriales	Neisseriaceae	Neisseria	Neisseria_sp._10009	1
Bacteria	Proteobacteria	Betaproteobacteria	Neisseriales	Neisseriaceae	Neisseria	Neisseria_zalophi	2
Bacteria	Proteobacteria	Betaproteobacteria	Neisseriales	Neisseriaceae	Snodgrassella	s__unknown	1
Bacteria	Proteobacteria	Betaproteobacteria	Neisseriales	Neisseriaceae	Snodgrassella	Snodgrassella_alvi	6
Bacteria	Proteobacteria	Betaproteobacteria	Neisseriales	Neisseriaceae	Uruburuella	Uruburuella_suis	2
Bacteria	Proteobacteria	Betaproteobacteria	Nitrosomonadales	f__unknown	g__unknown	s__unknown	149
Bacteria	Proteobacteria	Betaproteobacteria	Nitrosomonadales	Gallionellaceae	g__unknown	s__unknown	34
Bacteria	Proteobacteria	Betaproteobacteria	Nitrosomonadales	Gallionellaceae	Gallionella	s__unknown	1
Bacteria	Proteobacteria	Betaproteobacteria	Nitrosomonadales	Gallionellaceae	Sideroxydans	s__unknown	1
Bacteria	Proteobacteria	Betaproteobacteria	Nitrosomonadales	Gallionellaceae	g__unknown	s__unknown	3
Bacteria	Proteobacteria	Betaproteobacteria	Nitrosomonadales	Gallionellaceae	g__unknown	Gallionellaceae_bacterium	1
Bacteria	Proteobacteria	Betaproteobacteria	Nitrosomonadales	Nitrosomonadaceae	g__unknown	s__unknown	2
Bacteria	Proteobacteria	Betaproteobacteria	Nitrosomonadales	Nitrosomonadaceae	Nitrosomonas	s__unknown	5
Bacteria	Proteobacteria	Betaproteobacteria	Nitrosomonadales	Nitrosomonadaceae	Nitrosomonas	Nitrosomonas_ureae	2
Bacteria	Proteobacteria	Betaproteobacteria	Nitrosomonadales	Nitrosomonadaceae	Nitrosospira	s__unknown	6
Bacteria	Proteobacteria	Betaproteobacteria	Nitrosomonadales	Nitrosomonadaceae	Nitrosospira	Nitrosospira_multiformis	2
Bacteria	Proteobacteria	Betaproteobacteria	Nitrosomonadales	Sterolibacteriaceae	g__unknown	s__unknown	3
Bacteria	Proteobacteria	Betaproteobacteria	Nitrosomonadales	Sterolibacteriaceae	Methyloversatilis	s__unknown	169
Bacteria	Proteobacteria	Betaproteobacteria	Nitrosomonadales	Thiobacillaceae	Thiobacillus	s__unknown	2
Bacteria	Proteobacteria	Betaproteobacteria	Nitrosomonadales	f__unknown	g__unknown	s__unknown	56
Bacteria	Proteobacteria	Betaproteobacteria	Rhodocyclales	f__unknown	g__unknown	s__unknown	939
Bacteria	Proteobacteria	Betaproteobacteria	Rhodocyclales	Azonexaceae	g__unknown	s__unknown	34
Bacteria	Proteobacteria	Betaproteobacteria	Rhodocyclales	Azonexaceae	Dechloromonas	s__unknown	39
Bacteria	Proteobacteria	Betaproteobacteria	Rhodocyclales	Azonexaceae	Dechloromonas	Dechloromonas_sp.	1
Bacteria	Proteobacteria	Betaproteobacteria	Rhodocyclales	Rhodocyclaceae	g__unknown	s__unknown	2
Bacteria	Proteobacteria	Betaproteobacteria	Rhodocyclales	Rhodocyclaceae	Azospira	s__unknown	2
Bacteria	Proteobacteria	Betaproteobacteria	Rhodocyclales	Rhodocyclaceae	g__unknown	Rhodocyclaceae_bacterium	1
Bacteria	Proteobacteria	Betaproteobacteria	Rhodocyclales	Zoogloeaceae	g__unknown	s__unknown	85
Bacteria	Proteobacteria	Betaproteobacteria	Rhodocyclales	Zoogloeaceae	Azoarcus	s__unknown	1
Bacteria	Proteobacteria	Betaproteobacteria	Rhodocyclales	Zoogloeaceae	Thauera	s__unknown	15
Bacteria	Proteobacteria	Betaproteobacteria	Rhodocyclales	Zoogloeaceae	Zoogloea	s__unknown	12
Bacteria	Proteobacteria	Betaproteobacteria	Rhodocyclales	Zoogloeaceae	Zoogloea	Zoogloea_oleivorans	1
Bacteria	Proteobacteria	Betaproteobacteria	o__unknown	f__unknown	g__unknown	s__unknown	10
Bacteria	Proteobacteria	Betaproteobacteria	o__unknown	f__unknown	Candidatus_Accumulibacter	s__unknown	11
Bacteria	Proteobacteria	Betaproteobacteria	o__unknown	f__unknown	g__unknown	s__unknown	28
Bacteria	Proteobacteria	Betaproteobacteria	o__unknown	f__unknown	g__unknown	Betaproteobacteria_bacterium	6
Bacteria	Proteobacteria	Deltaproteobacteria	o__unknown	f__unknown	g__unknown	s__unknown	8
Bacteria	Proteobacteria	Deltaproteobacteria	Bradymonadales	f__unknown	g__unknown	s__unknown	4
Bacteria	Proteobacteria	Deltaproteobacteria	Desulfobacterales	Desulfobulbaceae	g__unknown	s__unknown	1
Bacteria	Proteobacteria	Deltaproteobacteria	Desulfovibrionales	Desulfomicrobiaceae	Desulfomicrobium	s__unknown	3
Bacteria	Proteobacteria	Deltaproteobacteria	Desulfovibrionales	Desulfovibrionaceae	g__unknown	s__unknown	3
Bacteria	Proteobacteria	Deltaproteobacteria	Desulfovibrionales	Desulfovibrionaceae	Desulfovibrio	s__unknown	174
Bacteria	Proteobacteria	Deltaproteobacteria	Desulfovibrionales	Desulfovibrionaceae	Desulfovibrio	Desulfovibrio_legallii	1
Bacteria	Proteobacteria	Deltaproteobacteria	Desulfovibrionales	Desulfovibrionaceae	Desulfovibrio	Desulfovibrio_piger	2
Bacteria	Proteobacteria	Deltaproteobacteria	Desulfovibrionales	Desulfovibrionaceae	Desulfovibrio	Desulfovibrio_sp._OH1186_COT-070	3
Bacteria	Proteobacteria	Deltaproteobacteria	Myxococcales	f__unknown	g__unknown	s__unknown	2
Bacteria	Proteobacteria	Deltaproteobacteria	Myxococcales	Archangiaceae	Cystobacter	s__unknown	2
Bacteria	Proteobacteria	Deltaproteobacteria	Myxococcales	Myxococcaceae	g__unknown	s__unknown	2
Bacteria	Proteobacteria	Deltaproteobacteria	Myxococcales	Myxococcaceae	Corallococcus	s__unknown	1
Bacteria	Proteobacteria	Deltaproteobacteria	Myxococcales	Polyangiaceae	Sorangium	Sorangium_cellulosum	2
Bacteria	Proteobacteria	Deltaproteobacteria	o__unknown	f__unknown	g__unknown	s__unknown	1
Bacteria	Proteobacteria	Deltaproteobacteria	o__unknown	f__unknown	g__unknown	Deltaproteobacteria_bacterium	1
Bacteria	Proteobacteria	Epsilonproteobacteria	o__unknown	f__unknown	g__unknown	s__unknown	1
Bacteria	Proteobacteria	Epsilonproteobacteria	Campylobacterales	f__unknown	g__unknown	s__unknown	18
Bacteria	Proteobacteria	Epsilonproteobacteria	Campylobacterales	Campylobacteraceae	g__unknown	s__unknown	633
Bacteria	Proteobacteria	Epsilonproteobacteria	Campylobacterales	Campylobacteraceae	Aliarcobacter	s__unknown	435
Bacteria	Proteobacteria	Epsilonproteobacteria	Campylobacterales	Campylobacteraceae	Aliarcobacter	Aliarcobacter_butzleri	21
Bacteria	Proteobacteria	Epsilonproteobacteria	Campylobacterales	Campylobacteraceae	Aliarcobacter	Aliarcobacter_cryaerophilus	314
Bacteria	Proteobacteria	Epsilonproteobacteria	Campylobacterales	Campylobacteraceae	Arcobacter	s__unknown	183
Bacteria	Proteobacteria	Epsilonproteobacteria	Campylobacterales	Campylobacteraceae	Campylobacter	s__unknown	656
Bacteria	Proteobacteria	Epsilonproteobacteria	Campylobacterales	Campylobacteraceae	Campylobacter	Campylobacter_concisus	217
Bacteria	Proteobacteria	Epsilonproteobacteria	Campylobacterales	Campylobacteraceae	Campylobacter	Campylobacter_fetus	13
Bacteria	Proteobacteria	Epsilonproteobacteria	Campylobacterales	Campylobacteraceae	Campylobacter	Campylobacter_hyointestinalis	6
Bacteria	Proteobacteria	Epsilonproteobacteria	Campylobacterales	Campylobacteraceae	Campylobacter	Campylobacter_jejuni	5
Bacteria	Proteobacteria	Epsilonproteobacteria	Campylobacterales	Campylobacteraceae	Campylobacter	Campylobacter_lanienae	1
Bacteria	Proteobacteria	Epsilonproteobacteria	Campylobacterales	Campylobacteraceae	Campylobacter	Campylobacter_lari	1
Bacteria	Proteobacteria	Epsilonproteobacteria	Campylobacterales	Campylobacteraceae	Campylobacter	Campylobacter_mucosalis	3
Bacteria	Proteobacteria	Epsilonproteobacteria	Campylobacterales	Campylobacteraceae	Campylobacter	Campylobacter_pinnipediorum	1
Bacteria	Proteobacteria	Epsilonproteobacteria	Campylobacterales	Campylobacteraceae	Campylobacter	Campylobacter_showae	7
Bacteria	Proteobacteria	Epsilonproteobacteria	Campylobacterales	Campylobacteraceae	Sulfurospirillum	s__unknown	1
Bacteria	Proteobacteria	Epsilonproteobacteria	Campylobacterales	Campylobacteraceae	g__unknown	s__unknown	11
Bacteria	Proteobacteria	Epsilonproteobacteria	Campylobacterales	Helicobacteraceae	Helicobacter	s__unknown	3
Bacteria	Proteobacteria	Epsilonproteobacteria	Campylobacterales	Helicobacteraceae	Helicobacter	Helicobacter_bilis	1
Bacteria	Proteobacteria	Gammaproteobacteria	o__unknown	f__unknown	g__unknown	s__unknown	2418
Bacteria	Proteobacteria	Gammaproteobacteria	Aeromonadales	Aeromonadaceae	g__unknown	s__unknown	6
Bacteria	Proteobacteria	Gammaproteobacteria	Aeromonadales	Aeromonadaceae	Aeromonas	s__unknown	3938
Bacteria	Proteobacteria	Gammaproteobacteria	Aeromonadales	Aeromonadaceae	Aeromonas	Aeromonas_caviae	94
Bacteria	Proteobacteria	Gammaproteobacteria	Aeromonadales	Aeromonadaceae	Aeromonas	Aeromonas_hydrophila	64
Bacteria	Proteobacteria	Gammaproteobacteria	Aeromonadales	Aeromonadaceae	Aeromonas	Aeromonas_media	15
Bacteria	Proteobacteria	Gammaproteobacteria	Aeromonadales	Aeromonadaceae	Aeromonas	Aeromonas_salmonicida	8
Bacteria	Proteobacteria	Gammaproteobacteria	Aeromonadales	Aeromonadaceae	Aeromonas	Aeromonas_veronii	41
Bacteria	Proteobacteria	Gammaproteobacteria	Aeromonadales	Aeromonadaceae	Oceanimonas	s__unknown	5
Bacteria	Proteobacteria	Gammaproteobacteria	Aeromonadales	Aeromonadaceae	Oceanisphaera	s__unknown	1
Bacteria	Proteobacteria	Gammaproteobacteria	Aeromonadales	Succinivibrionaceae	g__unknown	s__unknown	5
Bacteria	Proteobacteria	Gammaproteobacteria	Aeromonadales	Succinivibrionaceae	Succinivibrio	s__unknown	13
Bacteria	Proteobacteria	Gammaproteobacteria	Aeromonadales	Succinivibrionaceae	Succinivibrio	Succinivibrio_dextrinosolvens	8
Bacteria	Proteobacteria	Gammaproteobacteria	Alteromonadales	f__unknown	g__unknown	s__unknown	235
Bacteria	Proteobacteria	Gammaproteobacteria	Alteromonadales	Alteromonadaceae	g__unknown	s__unknown	40
Bacteria	Proteobacteria	Gammaproteobacteria	Alteromonadales	Alteromonadaceae	Alishewanella	s__unknown	642
Bacteria	Proteobacteria	Gammaproteobacteria	Alteromonadales	Alteromonadaceae	Alteromonas	s__unknown	5
Bacteria	Proteobacteria	Gammaproteobacteria	Alteromonadales	Alteromonadaceae	Marinobacter	s__unknown	4304
Bacteria	Proteobacteria	Gammaproteobacteria	Alteromonadales	Alteromonadaceae	Marinobacter	Marinobacter_hydrocarbonoclasticus	4
Bacteria	Proteobacteria	Gammaproteobacteria	Alteromonadales	Alteromonadaceae	Marinobacter	Marinobacter_sp._ANT_B65	1
Bacteria	Proteobacteria	Gammaproteobacteria	Alteromonadales	Alteromonadaceae	Paraglaciecola	s__unknown	1
Bacteria	Proteobacteria	Gammaproteobacteria	Alteromonadales	Colwelliaceae	g__unknown	s__unknown	1
Bacteria	Proteobacteria	Gammaproteobacteria	Alteromonadales	Idiomarinaceae	g__unknown	s__unknown	538
Bacteria	Proteobacteria	Gammaproteobacteria	Alteromonadales	Idiomarinaceae	Aliidiomarina	s__unknown	320
Bacteria	Proteobacteria	Gammaproteobacteria	Alteromonadales	Idiomarinaceae	Aliidiomarina	Aliidiomarina_soli	3
Bacteria	Proteobacteria	Gammaproteobacteria	Alteromonadales	Idiomarinaceae	Idiomarina	s__unknown	2410
Bacteria	Proteobacteria	Gammaproteobacteria	Alteromonadales	Idiomarinaceae	Idiomarina	Idiomarina_piscisalsi	2
Bacteria	Proteobacteria	Gammaproteobacteria	Alteromonadales	Idiomarinaceae	Idiomarina	Idiomarina_tyrosinivorans	1
Bacteria	Proteobacteria	Gammaproteobacteria	Alteromonadales	Idiomarinaceae	Pseudidiomarina	s__unknown	24
Bacteria	Proteobacteria	Gammaproteobacteria	Alteromonadales	Idiomarinaceae	g__unknown	Idiomarinaceae_bacterium	1
Bacteria	Proteobacteria	Gammaproteobacteria	Alteromonadales	Pseudoalteromonadaceae	g__unknown	s__unknown	1
Bacteria	Proteobacteria	Gammaproteobacteria	Alteromonadales	Pseudoalteromonadaceae	Pseudoalteromonas	s__unknown	152
Bacteria	Proteobacteria	Gammaproteobacteria	Alteromonadales	Shewanellaceae	g__unknown	s__unknown	1
Bacteria	Proteobacteria	Gammaproteobacteria	Alteromonadales	Shewanellaceae	Shewanella	s__unknown	4976
Bacteria	Proteobacteria	Gammaproteobacteria	Alteromonadales	Shewanellaceae	Shewanella	Shewanella_algae	20
Bacteria	Proteobacteria	Gammaproteobacteria	Alteromonadales	Shewanellaceae	Shewanella	Shewanella_baltica	164
Bacteria	Proteobacteria	Gammaproteobacteria	Alteromonadales	Shewanellaceae	Shewanella	Shewanella_putrefaciens	3
Bacteria	Proteobacteria	Gammaproteobacteria	Cellvibrionales	Cellvibrionaceae	Cellvibrio	s__unknown	7
Bacteria	Proteobacteria	Gammaproteobacteria	Cellvibrionales	Halieaceae	g__unknown	s__unknown	1
Bacteria	Proteobacteria	Gammaproteobacteria	Cellvibrionales	Microbulbiferaceae	Microbulbifer	s__unknown	1
Bacteria	Proteobacteria	Gammaproteobacteria	Cellvibrionales	Spongiibacteraceae	Spongiibacter	Spongiibacter_sp.	4
Bacteria	Proteobacteria	Gammaproteobacteria	Chromatiales	f__unknown	g__unknown	s__unknown	5
Bacteria	Proteobacteria	Gammaproteobacteria	Chromatiales	Chromatiaceae	g__unknown	s__unknown	279
Bacteria	Proteobacteria	Gammaproteobacteria	Chromatiales	Chromatiaceae	Rheinheimera	s__unknown	460
Bacteria	Proteobacteria	Gammaproteobacteria	Chromatiales	Chromatiaceae	Rheinheimera	Rheinheimera_sp.	5
Bacteria	Proteobacteria	Gammaproteobacteria	Chromatiales	Chromatiaceae	Thioflavicoccus	Thioflavicoccus_mobilis	1
Bacteria	Proteobacteria	Gammaproteobacteria	Chromatiales	Ectothiorhodospiraceae	Ectothiorhodospira	s__unknown	1
Bacteria	Proteobacteria	Gammaproteobacteria	Enterobacterales	f__unknown	g__unknown	s__unknown	99
Bacteria	Proteobacteria	Gammaproteobacteria	Enterobacterales	Enterobacteriaceae	g__unknown	s__unknown	729
Bacteria	Proteobacteria	Gammaproteobacteria	Enterobacterales	Enterobacteriaceae	Citrobacter	s__unknown	17
Bacteria	Proteobacteria	Gammaproteobacteria	Enterobacterales	Enterobacteriaceae	Enterobacter	s__unknown	451
Bacteria	Proteobacteria	Gammaproteobacteria	Enterobacterales	Enterobacteriaceae	Enterobacter	Enterobacter_hormaechei	4
Bacteria	Proteobacteria	Gammaproteobacteria	Enterobacterales	Enterobacteriaceae	Escherichia	s__unknown	35
Bacteria	Proteobacteria	Gammaproteobacteria	Enterobacterales	Enterobacteriaceae	Escherichia	Escherichia_coli	3026
Bacteria	Proteobacteria	Gammaproteobacteria	Enterobacterales	Enterobacteriaceae	Escherichia	Escherichia_fergusonii	1
Bacteria	Proteobacteria	Gammaproteobacteria	Enterobacterales	Enterobacteriaceae	Klebsiella	s__unknown	527
Bacteria	Proteobacteria	Gammaproteobacteria	Enterobacterales	Enterobacteriaceae	Klebsiella	Klebsiella_pneumoniae	845
Bacteria	Proteobacteria	Gammaproteobacteria	Enterobacterales	Enterobacteriaceae	Leclercia	s__unknown	16
Bacteria	Proteobacteria	Gammaproteobacteria	Enterobacterales	Enterobacteriaceae	Leclercia	Leclercia_adecarboxylata	4
Bacteria	Proteobacteria	Gammaproteobacteria	Enterobacterales	Enterobacteriaceae	Salmonella	Salmonella_enterica	105
Bacteria	Proteobacteria	Gammaproteobacteria	Enterobacterales	Enterobacteriaceae	Shigella	s__unknown	2
Bacteria	Proteobacteria	Gammaproteobacteria	Enterobacterales	Enterobacteriaceae	Shigella	Shigella_flexneri	1
Bacteria	Proteobacteria	Gammaproteobacteria	Enterobacterales	Erwiniaceae	g__unknown	s__unknown	2
Bacteria	Proteobacteria	Gammaproteobacteria	Enterobacterales	Erwiniaceae	Pantoea	s__unknown	7
Bacteria	Proteobacteria	Gammaproteobacteria	Enterobacterales	Hafniaceae	g__unknown	s__unknown	1
Bacteria	Proteobacteria	Gammaproteobacteria	Enterobacterales	Morganellaceae	g__unknown	s__unknown	7
Bacteria	Proteobacteria	Gammaproteobacteria	Enterobacterales	Morganellaceae	Photorhabdus	s__unknown	1
Bacteria	Proteobacteria	Gammaproteobacteria	Enterobacterales	Morganellaceae	Photorhabdus	Photorhabdus_temperata	1
Bacteria	Proteobacteria	Gammaproteobacteria	Enterobacterales	Morganellaceae	Proteus	s__unknown	5
Bacteria	Proteobacteria	Gammaproteobacteria	Enterobacterales	Morganellaceae	Providencia	s__unknown	1
Bacteria	Proteobacteria	Gammaproteobacteria	Enterobacterales	Morganellaceae	Xenorhabdus	s__unknown	2
Bacteria	Proteobacteria	Gammaproteobacteria	Enterobacterales	Pectobacteriaceae	g__unknown	s__unknown	2
Bacteria	Proteobacteria	Gammaproteobacteria	Enterobacterales	Pectobacteriaceae	Dickeya	s__unknown	1
Bacteria	Proteobacteria	Gammaproteobacteria	Enterobacterales	Pectobacteriaceae	Pectobacterium	s__unknown	1
Bacteria	Proteobacteria	Gammaproteobacteria	Enterobacterales	Yersiniaceae	g__unknown	s__unknown	5
Bacteria	Proteobacteria	Gammaproteobacteria	Enterobacterales	Yersiniaceae	Serratia	s__unknown	26
Bacteria	Proteobacteria	Gammaproteobacteria	Enterobacterales	Yersiniaceae	Serratia	Serratia_marcescens	4
Bacteria	Proteobacteria	Gammaproteobacteria	Enterobacterales	Yersiniaceae	Yersinia	s__unknown	3
Bacteria	Proteobacteria	Gammaproteobacteria	Legionellales	Legionellaceae	g__unknown	s__unknown	29
Bacteria	Proteobacteria	Gammaproteobacteria	Legionellales	Legionellaceae	Legionella	s__unknown	127
Bacteria	Proteobacteria	Gammaproteobacteria	Legionellales	Legionellaceae	Legionella	Legionella_busanensis	2
Bacteria	Proteobacteria	Gammaproteobacteria	Legionellales	Legionellaceae	Tatlockia	s__unknown	3
Bacteria	Proteobacteria	Gammaproteobacteria	Nevskiales	f__unknown	g__unknown	s__unknown	2
Bacteria	Proteobacteria	Gammaproteobacteria	Nevskiales	Sinobacteraceae	g__unknown	s__unknown	834
Bacteria	Proteobacteria	Gammaproteobacteria	Nevskiales	Sinobacteraceae	Hydrocarboniphaga	s__unknown	5
Bacteria	Proteobacteria	Gammaproteobacteria	Nevskiales	Sinobacteraceae	Hydrocarboniphaga	Hydrocarboniphaga_effusa	3
Bacteria	Proteobacteria	Gammaproteobacteria	Nevskiales	Sinobacteraceae	Solimonas	s__unknown	7
Bacteria	Proteobacteria	Gammaproteobacteria	Oceanospirillales	f__unknown	g__unknown	s__unknown	149
Bacteria	Proteobacteria	Gammaproteobacteria	Oceanospirillales	Alcanivoracaceae	g__unknown	s__unknown	22
Bacteria	Proteobacteria	Gammaproteobacteria	Oceanospirillales	Alcanivoracaceae	Alcanivorax	s__unknown	305
Bacteria	Proteobacteria	Gammaproteobacteria	Oceanospirillales	Alcanivoracaceae	Alcanivorax	Alcanivorax_sp.	13
Bacteria	Proteobacteria	Gammaproteobacteria	Oceanospirillales	Halomonadaceae	g__unknown	s__unknown	33
Bacteria	Proteobacteria	Gammaproteobacteria	Oceanospirillales	Halomonadaceae	Chromohalobacter	s__unknown	1
Bacteria	Proteobacteria	Gammaproteobacteria	Oceanospirillales	Halomonadaceae	Cobetia	s__unknown	3
Bacteria	Proteobacteria	Gammaproteobacteria	Oceanospirillales	Halomonadaceae	Halomonas	s__unknown	7224
Bacteria	Proteobacteria	Gammaproteobacteria	Oceanospirillales	Halomonadaceae	Halomonas	Halomonas_campaniensis	1
Bacteria	Proteobacteria	Gammaproteobacteria	Oceanospirillales	Halomonadaceae	Halomonas	Halomonas_elongata	4
Bacteria	Proteobacteria	Gammaproteobacteria	Oceanospirillales	Halomonadaceae	Halomonas	Halomonas_meridiana	1
Bacteria	Proteobacteria	Gammaproteobacteria	Oceanospirillales	Halomonadaceae	Halomonas	Halomonas_nigrificans	1
Bacteria	Proteobacteria	Gammaproteobacteria	Oceanospirillales	Halomonadaceae	Halomonas	Halomonas_sp.	60
Bacteria	Proteobacteria	Gammaproteobacteria	Oceanospirillales	Halomonadaceae	Halomonas	Halomonas_sp._N3-2A	1
Bacteria	Proteobacteria	Gammaproteobacteria	Oceanospirillales	Halomonadaceae	Halomonas	Halomonas_sp._TD01	1
Bacteria	Proteobacteria	Gammaproteobacteria	Oceanospirillales	Halomonadaceae	Halomonas	Halomonas_titanicae	1
Bacteria	Proteobacteria	Gammaproteobacteria	Oceanospirillales	Halomonadaceae	Salinicola	s__unknown	1
Bacteria	Proteobacteria	Gammaproteobacteria	Oceanospirillales	Kangiellaceae	Kangiella	s__unknown	282
Bacteria	Proteobacteria	Gammaproteobacteria	Oceanospirillales	Oceanospirillaceae	g__unknown	s__unknown	421
Bacteria	Proteobacteria	Gammaproteobacteria	Oceanospirillales	Oceanospirillaceae	Marinobacterium	s__unknown	689
Bacteria	Proteobacteria	Gammaproteobacteria	Oceanospirillales	Oceanospirillaceae	Marinobacterium	Marinobacterium_georgiense	3
Bacteria	Proteobacteria	Gammaproteobacteria	Oceanospirillales	Oceanospirillaceae	Marinomonas	s__unknown	10
Bacteria	Proteobacteria	Gammaproteobacteria	Oceanospirillales	Oceanospirillaceae	Marinospirillum	s__unknown	2
Bacteria	Proteobacteria	Gammaproteobacteria	Oceanospirillales	Oceanospirillaceae	Neptunomonas	s__unknown	1
Bacteria	Proteobacteria	Gammaproteobacteria	Oceanospirillales	Oceanospirillaceae	Nitrincola	s__unknown	13
Bacteria	Proteobacteria	Gammaproteobacteria	Pasteurellales	Pasteurellaceae	g__unknown	s__unknown	5973
Bacteria	Proteobacteria	Gammaproteobacteria	Pasteurellales	Pasteurellaceae	Actinobacillus	s__unknown	311
Bacteria	Proteobacteria	Gammaproteobacteria	Pasteurellales	Pasteurellaceae	Actinobacillus	Actinobacillus_minor	15
Bacteria	Proteobacteria	Gammaproteobacteria	Pasteurellales	Pasteurellaceae	Actinobacillus	Actinobacillus_pleuropneumoniae	91
Bacteria	Proteobacteria	Gammaproteobacteria	Pasteurellales	Pasteurellaceae	Actinobacillus	Actinobacillus_porcitonsillarum	6
Bacteria	Proteobacteria	Gammaproteobacteria	Pasteurellales	Pasteurellaceae	Actinobacillus	Actinobacillus_suis	1
Bacteria	Proteobacteria	Gammaproteobacteria	Pasteurellales	Pasteurellaceae	Aggregatibacter	s__unknown	4
Bacteria	Proteobacteria	Gammaproteobacteria	Pasteurellales	Pasteurellaceae	Aggregatibacter	Aggregatibacter_actinomycetemcomitans	5
Bacteria	Proteobacteria	Gammaproteobacteria	Pasteurellales	Pasteurellaceae	Aggregatibacter	Aggregatibacter_aphrophilus	2
Bacteria	Proteobacteria	Gammaproteobacteria	Pasteurellales	Pasteurellaceae	Avibacterium	s__unknown	17
Bacteria	Proteobacteria	Gammaproteobacteria	Pasteurellales	Pasteurellaceae	Avibacterium	Avibacterium_paragallinarum	1
Bacteria	Proteobacteria	Gammaproteobacteria	Pasteurellales	Pasteurellaceae	Bibersteinia	Bibersteinia_trehalosi	20
Bacteria	Proteobacteria	Gammaproteobacteria	Pasteurellales	Pasteurellaceae	Cricetibacter	Cricetibacter_osteomyelitidis	1
Bacteria	Proteobacteria	Gammaproteobacteria	Pasteurellales	Pasteurellaceae	Gallibacterium	s__unknown	1
Bacteria	Proteobacteria	Gammaproteobacteria	Pasteurellales	Pasteurellaceae	Gallibacterium	Gallibacterium_anatis	7
Bacteria	Proteobacteria	Gammaproteobacteria	Pasteurellales	Pasteurellaceae	Glaesserella	s__unknown	163
Bacteria	Proteobacteria	Gammaproteobacteria	Pasteurellales	Pasteurellaceae	Glaesserella	Glaesserella_parasuis	1758
Bacteria	Proteobacteria	Gammaproteobacteria	Pasteurellales	Pasteurellaceae	Haemophilus	s__unknown	306
Bacteria	Proteobacteria	Gammaproteobacteria	Pasteurellales	Pasteurellaceae	Haemophilus	Haemophilus_haemolyticus	3
Bacteria	Proteobacteria	Gammaproteobacteria	Pasteurellales	Pasteurellaceae	Haemophilus	Haemophilus_influenzae	19
Bacteria	Proteobacteria	Gammaproteobacteria	Pasteurellales	Pasteurellaceae	Haemophilus	Haemophilus_parahaemolyticus	3
Bacteria	Proteobacteria	Gammaproteobacteria	Pasteurellales	Pasteurellaceae	Haemophilus	Haemophilus_parainfluenzae	15
Bacteria	Proteobacteria	Gammaproteobacteria	Pasteurellales	Pasteurellaceae	Mannheimia	s__unknown	27
Bacteria	Proteobacteria	Gammaproteobacteria	Pasteurellales	Pasteurellaceae	Mannheimia	Mannheimia_haemolytica	3
Bacteria	Proteobacteria	Gammaproteobacteria	Pasteurellales	Pasteurellaceae	Pasteurella	s__unknown	37
Bacteria	Proteobacteria	Gammaproteobacteria	Pasteurellales	Pasteurellaceae	Pasteurella	Pasteurella_multocida	1009
Bacteria	Proteobacteria	Gammaproteobacteria	Pasteurellales	Pasteurellaceae	Pasteurella	Pasteurella_sp._WM03	1
Bacteria	Proteobacteria	Gammaproteobacteria	Pasteurellales	Pasteurellaceae	Rodentibacter	s__unknown	21
Bacteria	Proteobacteria	Gammaproteobacteria	Pasteurellales	Pasteurellaceae	Rodentibacter	Rodentibacter_pneumotropicus	1
Bacteria	Proteobacteria	Gammaproteobacteria	Pasteurellales	Pasteurellaceae	g__unknown	s__unknown	6
Bacteria	Proteobacteria	Gammaproteobacteria	Pasteurellales	Pasteurellaceae	g__unknown	[Actinobacillus]_rossii	7
Bacteria	Proteobacteria	Gammaproteobacteria	Pseudomonadales	f__unknown	g__unknown	s__unknown	118
Bacteria	Proteobacteria	Gammaproteobacteria	Pseudomonadales	Moraxellaceae	g__unknown	s__unknown	1649
Bacteria	Proteobacteria	Gammaproteobacteria	Pseudomonadales	Moraxellaceae	Acinetobacter	s__unknown	24022
Bacteria	Proteobacteria	Gammaproteobacteria	Pseudomonadales	Moraxellaceae	Acinetobacter	Acinetobacter_baumannii	693
Bacteria	Proteobacteria	Gammaproteobacteria	Pseudomonadales	Moraxellaceae	Acinetobacter	Acinetobacter_bereziniae	29
Bacteria	Proteobacteria	Gammaproteobacteria	Pseudomonadales	Moraxellaceae	Acinetobacter	Acinetobacter_cumulans	1
Bacteria	Proteobacteria	Gammaproteobacteria	Pseudomonadales	Moraxellaceae	Acinetobacter	Acinetobacter_guillouiae	21
Bacteria	Proteobacteria	Gammaproteobacteria	Pseudomonadales	Moraxellaceae	Acinetobacter	Acinetobacter_haemolyticus	399
Bacteria	Proteobacteria	Gammaproteobacteria	Pseudomonadales	Moraxellaceae	Acinetobacter	Acinetobacter_indicus	14
Bacteria	Proteobacteria	Gammaproteobacteria	Pseudomonadales	Moraxellaceae	Acinetobacter	Acinetobacter_johnsonii	1582
Bacteria	Proteobacteria	Gammaproteobacteria	Pseudomonadales	Moraxellaceae	Acinetobacter	Acinetobacter_junii	68
Bacteria	Proteobacteria	Gammaproteobacteria	Pseudomonadales	Moraxellaceae	Acinetobacter	Acinetobacter_lwoffii	7
Bacteria	Proteobacteria	Gammaproteobacteria	Pseudomonadales	Moraxellaceae	Acinetobacter	Acinetobacter_radioresistens	10
Bacteria	Proteobacteria	Gammaproteobacteria	Pseudomonadales	Moraxellaceae	Acinetobacter	Acinetobacter_schindleri	1
Bacteria	Proteobacteria	Gammaproteobacteria	Pseudomonadales	Moraxellaceae	Acinetobacter	Acinetobacter_seifertii	3
Bacteria	Proteobacteria	Gammaproteobacteria	Pseudomonadales	Moraxellaceae	Acinetobacter	Acinetobacter_soli	6
Bacteria	Proteobacteria	Gammaproteobacteria	Pseudomonadales	Moraxellaceae	Acinetobacter	Acinetobacter_sp._WC-743	1
Bacteria	Proteobacteria	Gammaproteobacteria	Pseudomonadales	Moraxellaceae	Acinetobacter	Acinetobacter_tandoii	1
Bacteria	Proteobacteria	Gammaproteobacteria	Pseudomonadales	Moraxellaceae	Acinetobacter	Acinetobacter_towneri	18
Bacteria	Proteobacteria	Gammaproteobacteria	Pseudomonadales	Moraxellaceae	Acinetobacter	Acinetobacter_ursingii	40
Bacteria	Proteobacteria	Gammaproteobacteria	Pseudomonadales	Moraxellaceae	Acinetobacter	Acinetobacter_venetianus	2
Bacteria	Proteobacteria	Gammaproteobacteria	Pseudomonadales	Moraxellaceae	Acinetobacter	Acinetobacter_wanghuae	2
Bacteria	Proteobacteria	Gammaproteobacteria	Pseudomonadales	Moraxellaceae	Acinetobacter	Acinetobacter_wuhouensis	24
Bacteria	Proteobacteria	Gammaproteobacteria	Pseudomonadales	Moraxellaceae	Moraxella	s__unknown	3029
Bacteria	Proteobacteria	Gammaproteobacteria	Pseudomonadales	Moraxellaceae	Moraxella	Moraxella_atlantae	15
Bacteria	Proteobacteria	Gammaproteobacteria	Pseudomonadales	Moraxellaceae	Moraxella	Moraxella_bovis	7
Bacteria	Proteobacteria	Gammaproteobacteria	Pseudomonadales	Moraxellaceae	Moraxella	Moraxella_bovoculi	170
Bacteria	Proteobacteria	Gammaproteobacteria	Pseudomonadales	Moraxellaceae	Moraxella	Moraxella_catarrhalis	165
Bacteria	Proteobacteria	Gammaproteobacteria	Pseudomonadales	Moraxellaceae	Moraxella	Moraxella_caviae	13
Bacteria	Proteobacteria	Gammaproteobacteria	Pseudomonadales	Moraxellaceae	Moraxella	Moraxella_cuniculi	31
Bacteria	Proteobacteria	Gammaproteobacteria	Pseudomonadales	Moraxellaceae	Moraxella	Moraxella_lacunata	14
Bacteria	Proteobacteria	Gammaproteobacteria	Pseudomonadales	Moraxellaceae	Moraxella	Moraxella_nonliquefaciens	4
Bacteria	Proteobacteria	Gammaproteobacteria	Pseudomonadales	Moraxellaceae	Moraxella	Moraxella_osloensis	2633
Bacteria	Proteobacteria	Gammaproteobacteria	Pseudomonadales	Moraxellaceae	Psychrobacter	s__unknown	9869
Bacteria	Proteobacteria	Gammaproteobacteria	Pseudomonadales	Moraxellaceae	Psychrobacter	Psychrobacter_phenylpyruvicus	18
Bacteria	Proteobacteria	Gammaproteobacteria	Pseudomonadales	Moraxellaceae	Psychrobacter	Psychrobacter_sp.	6
Bacteria	Proteobacteria	Gammaproteobacteria	Pseudomonadales	Moraxellaceae	Psychrobacter	Psychrobacter_sp._JCM_18903	2
Bacteria	Proteobacteria	Gammaproteobacteria	Pseudomonadales	Moraxellaceae	g__unknown	Moraxellaceae_bacterium	3
Bacteria	Proteobacteria	Gammaproteobacteria	Pseudomonadales	Pseudomonadaceae	g__unknown	s__unknown	85
Bacteria	Proteobacteria	Gammaproteobacteria	Pseudomonadales	Pseudomonadaceae	Azotobacter	s__unknown	3
Bacteria	Proteobacteria	Gammaproteobacteria	Pseudomonadales	Pseudomonadaceae	Pseudomonas	s__unknown	33913
Bacteria	Proteobacteria	Gammaproteobacteria	Pseudomonadales	Pseudomonadaceae	Pseudomonas	Pseudomonas_aeruginosa	1305
Bacteria	Proteobacteria	Gammaproteobacteria	Pseudomonadales	Pseudomonadaceae	Pseudomonas	Pseudomonas_alcaligenes	2
Bacteria	Proteobacteria	Gammaproteobacteria	Pseudomonadales	Pseudomonadaceae	Pseudomonas	Pseudomonas_amygdali	1
Bacteria	Proteobacteria	Gammaproteobacteria	Pseudomonadales	Pseudomonadaceae	Pseudomonas	Pseudomonas_entomophila	1
Bacteria	Proteobacteria	Gammaproteobacteria	Pseudomonadales	Pseudomonadaceae	Pseudomonas	Pseudomonas_fluorescens	4
Bacteria	Proteobacteria	Gammaproteobacteria	Pseudomonadales	Pseudomonadaceae	Pseudomonas	Pseudomonas_mendocina	5
Bacteria	Proteobacteria	Gammaproteobacteria	Pseudomonadales	Pseudomonadaceae	Pseudomonas	Pseudomonas_oleovorans	4
Bacteria	Proteobacteria	Gammaproteobacteria	Pseudomonadales	Pseudomonadaceae	Pseudomonas	Pseudomonas_palleroniana	1
Bacteria	Proteobacteria	Gammaproteobacteria	Pseudomonadales	Pseudomonadaceae	Pseudomonas	Pseudomonas_psychrotolerans	2
Bacteria	Proteobacteria	Gammaproteobacteria	Pseudomonadales	Pseudomonadaceae	Pseudomonas	Pseudomonas_putida	675
Bacteria	Proteobacteria	Gammaproteobacteria	Pseudomonadales	Pseudomonadaceae	Pseudomonas	Pseudomonas_sp.	24
Bacteria	Proteobacteria	Gammaproteobacteria	Pseudomonadales	Pseudomonadaceae	Pseudomonas	Pseudomonas_stutzeri	42
Bacteria	Proteobacteria	Gammaproteobacteria	Thiotrichales	Piscirickettsiaceae	g__unknown	s__unknown	1
Bacteria	Proteobacteria	Gammaproteobacteria	o__unknown	f__unknown	g__unknown	s__unknown	4
Bacteria	Proteobacteria	Gammaproteobacteria	o__unknown	f__unknown	Ignatzschineria	s__unknown	1
Bacteria	Proteobacteria	Gammaproteobacteria	o__unknown	f__unknown	g__unknown	s__unknown	1
Bacteria	Proteobacteria	Gammaproteobacteria	o__unknown	f__unknown	Wohlfahrtiimonas	s__unknown	1
Bacteria	Proteobacteria	Gammaproteobacteria	o__unknown	f__unknown	Wohlfahrtiimonas	Wohlfahrtiimonas_chitiniclastica	1
Bacteria	Proteobacteria	Gammaproteobacteria	Vibrionales	f__unknown	g__unknown	s__unknown	2
Bacteria	Proteobacteria	Gammaproteobacteria	Vibrionales	Vibrionaceae	g__unknown	s__unknown	17
Bacteria	Proteobacteria	Gammaproteobacteria	Vibrionales	Vibrionaceae	Photobacterium	s__unknown	1
Bacteria	Proteobacteria	Gammaproteobacteria	Vibrionales	Vibrionaceae	Photobacterium	Photobacterium_damselae	1
Bacteria	Proteobacteria	Gammaproteobacteria	Vibrionales	Vibrionaceae	Salinivibrio	s__unknown	1
Bacteria	Proteobacteria	Gammaproteobacteria	Vibrionales	Vibrionaceae	Vibrio	s__unknown	51
Bacteria	Proteobacteria	Gammaproteobacteria	Vibrionales	Vibrionaceae	Vibrio	Vibrio_cholerae	3
Bacteria	Proteobacteria	Gammaproteobacteria	Vibrionales	Vibrionaceae	Vibrio	Vibrio_parahaemolyticus	2
Bacteria	Proteobacteria	Gammaproteobacteria	Vibrionales	Vibrionaceae	Vibrio	Vibrio_scophthalmi	1
Bacteria	Proteobacteria	Gammaproteobacteria	Vibrionales	Vibrionaceae	Vibrio	Vibrio_vulnificus	1
Bacteria	Proteobacteria	Gammaproteobacteria	Xanthomonadales	f__unknown	g__unknown	s__unknown	211
Bacteria	Proteobacteria	Gammaproteobacteria	Xanthomonadales	Rhodanobacteraceae	g__unknown	s__unknown	235
Bacteria	Proteobacteria	Gammaproteobacteria	Xanthomonadales	Rhodanobacteraceae	Dokdonella	s__unknown	2
Bacteria	Proteobacteria	Gammaproteobacteria	Xanthomonadales	Rhodanobacteraceae	Dyella	s__unknown	8
Bacteria	Proteobacteria	Gammaproteobacteria	Xanthomonadales	Rhodanobacteraceae	Luteibacter	s__unknown	131
Bacteria	Proteobacteria	Gammaproteobacteria	Xanthomonadales	Rhodanobacteraceae	Rhodanobacter	s__unknown	11
Bacteria	Proteobacteria	Gammaproteobacteria	Xanthomonadales	Xanthomonadaceae	g__unknown	s__unknown	3459
Bacteria	Proteobacteria	Gammaproteobacteria	Xanthomonadales	Xanthomonadaceae	Arenimonas	s__unknown	3
Bacteria	Proteobacteria	Gammaproteobacteria	Xanthomonadales	Xanthomonadaceae	Luteimonas	s__unknown	457
Bacteria	Proteobacteria	Gammaproteobacteria	Xanthomonadales	Xanthomonadaceae	Lysobacter	s__unknown	865
Bacteria	Proteobacteria	Gammaproteobacteria	Xanthomonadales	Xanthomonadaceae	Lysobacter	Lysobacter_capsici	4
Bacteria	Proteobacteria	Gammaproteobacteria	Xanthomonadales	Xanthomonadaceae	Lysobacter	Lysobacter_enzymogenes	4
Bacteria	Proteobacteria	Gammaproteobacteria	Xanthomonadales	Xanthomonadaceae	Pseudoxanthomonas	s__unknown	159
Bacteria	Proteobacteria	Gammaproteobacteria	Xanthomonadales	Xanthomonadaceae	Stenotrophomonas	s__unknown	6702
Bacteria	Proteobacteria	Gammaproteobacteria	Xanthomonadales	Xanthomonadaceae	Stenotrophomonas	Stenotrophomonas_acidaminiphila	41
Bacteria	Proteobacteria	Gammaproteobacteria	Xanthomonadales	Xanthomonadaceae	Stenotrophomonas	Stenotrophomonas_ginsengisoli	1
Bacteria	Proteobacteria	Gammaproteobacteria	Xanthomonadales	Xanthomonadaceae	Stenotrophomonas	Stenotrophomonas_maltophilia	3017
Bacteria	Proteobacteria	Gammaproteobacteria	Xanthomonadales	Xanthomonadaceae	Stenotrophomonas	Stenotrophomonas_rhizophila	16
Bacteria	Proteobacteria	Gammaproteobacteria	Xanthomonadales	Xanthomonadaceae	Thermomonas	s__unknown	61
Bacteria	Proteobacteria	Gammaproteobacteria	Xanthomonadales	Xanthomonadaceae	g__unknown	s__unknown	37
Bacteria	Proteobacteria	Gammaproteobacteria	Xanthomonadales	Xanthomonadaceae	Xanthomonas	s__unknown	513
Bacteria	Proteobacteria	Gammaproteobacteria	Xanthomonadales	Xanthomonadaceae	Xanthomonas	Xanthomonas_arboricola	1
Bacteria	Proteobacteria	Gammaproteobacteria	Xanthomonadales	Xanthomonadaceae	Xanthomonas	Xanthomonas_campestris	2
Bacteria	Proteobacteria	Gammaproteobacteria	Xanthomonadales	Xanthomonadaceae	Xanthomonas	Xanthomonas_oryzae	9
Bacteria	Proteobacteria	Gammaproteobacteria	Xanthomonadales	Xanthomonadaceae	Xanthomonas	Xanthomonas_translucens	2
Bacteria	Proteobacteria	Gammaproteobacteria	Xanthomonadales	Xanthomonadaceae	Xylella	Xylella_fastidiosa	2
Bacteria	Proteobacteria	Hydrogenophilalia	Hydrogenophilales	f__unknown	g__unknown	s__unknown	1
Bacteria	Proteobacteria	Hydrogenophilalia	Hydrogenophilales	Hydrogenophilaceae	Hydrogenophilus	Hydrogenophilus_thermoluteolus	4
Bacteria	Proteobacteria	Oligoflexia	o__unknown	f__unknown	g__unknown	s__unknown	5
Bacteria	Proteobacteria	Oligoflexia	Bacteriovoracales	f__unknown	g__unknown	s__unknown	45
Bacteria	Proteobacteria	Oligoflexia	Bacteriovoracales	Bacteriovoracaceae	Bacteriovorax	s__unknown	2
Bacteria	Proteobacteria	Oligoflexia	Bacteriovoracales	Halobacteriovoraceae	g__unknown	s__unknown	9
Bacteria	Proteobacteria	Oligoflexia	Bacteriovoracales	Halobacteriovoraceae	Halobacteriovorax	s__unknown	6
Bacteria	Proteobacteria	Oligoflexia	Bacteriovoracales	Halobacteriovoraceae	g__unknown	Halobacteriovoraceae_bacterium	2
Bacteria	Proteobacteria	Oligoflexia	Bdellovibrionales	f__unknown	g__unknown	s__unknown	1
Bacteria	Proteobacteria	Oligoflexia	Bdellovibrionales	Bdellovibrionaceae	g__unknown	s__unknown	1
Bacteria	Proteobacteria	Oligoflexia	Bdellovibrionales	Bdellovibrionaceae	Bdellovibrio	s__unknown	9
Bacteria	Proteobacteria	Oligoflexia	Bdellovibrionales	Bdellovibrionaceae	Bdellovibrio	Bdellovibrio_bacteriovorus	1
Bacteria	Spirochaetes	c__unknown	o__unknown	f__unknown	g__unknown	s__unknown	8
Bacteria	Spirochaetes	Spirochaetia	o__unknown	f__unknown	g__unknown	s__unknown	4
Bacteria	Spirochaetes	Spirochaetia	Leptospirales	Leptospiraceae	Leptospira	s__unknown	1
Bacteria	Spirochaetes	Spirochaetia	Leptospirales	Leptospiraceae	Leptospira	Leptospira_interrogans	1
Bacteria	Spirochaetes	Spirochaetia	Leptospirales	Leptospiraceae	Leptospira	Leptospira_noguchii	1
Bacteria	Spirochaetes	Spirochaetia	Spirochaetales	f__unknown	g__unknown	s__unknown	5
Bacteria	Spirochaetes	Spirochaetia	Spirochaetales	Spirochaetaceae	g__unknown	s__unknown	26
Bacteria	Spirochaetes	Spirochaetia	Spirochaetales	Spirochaetaceae	Sphaerochaeta	s__unknown	47
Bacteria	Spirochaetes	Spirochaetia	Spirochaetales	Spirochaetaceae	Treponema	s__unknown	1104
Bacteria	Spirochaetes	Spirochaetia	Spirochaetales	Spirochaetaceae	Treponema	Treponema_bryantii	4
Bacteria	Spirochaetes	Spirochaetia	Spirochaetales	Spirochaetaceae	Treponema	Treponema_denticola	89
Bacteria	Spirochaetes	Spirochaetia	Spirochaetales	Spirochaetaceae	Treponema	Treponema_pedis	3
Bacteria	Spirochaetes	Spirochaetia	Spirochaetales	Spirochaetaceae	Treponema	Treponema_phagedenis	1
Bacteria	Spirochaetes	Spirochaetia	Spirochaetales	Spirochaetaceae	Treponema	Treponema_porcinum	2
Bacteria	Spirochaetes	Spirochaetia	Spirochaetales	Spirochaetaceae	Treponema	Treponema_saccharophilum	1
Bacteria	Spirochaetes	Spirochaetia	Spirochaetales	Spirochaetaceae	Treponema	Treponema_sp.	156
Bacteria	Spirochaetes	Spirochaetia	Spirochaetales	Spirochaetaceae	Treponema	Treponema_succinifaciens	11
Bacteria	Spirochaetes	c__unknown	o__unknown	f__unknown	g__unknown	s__unknown	8
Bacteria	Synergistetes	Synergistia	Synergistales	f__unknown	g__unknown	s__unknown	1
Bacteria	Synergistetes	Synergistia	Synergistales	Synergistaceae	g__unknown	s__unknown	4
Bacteria	Synergistetes	Synergistia	Synergistales	Synergistaceae	Pyramidobacter	s__unknown	2
Bacteria	Tenericutes	c__unknown	o__unknown	f__unknown	g__unknown	s__unknown	6
Bacteria	Tenericutes	Mollicutes	o__unknown	f__unknown	g__unknown	s__unknown	3
Bacteria	Tenericutes	Mollicutes	Acholeplasmatales	Acholeplasmataceae	Acholeplasma	s__unknown	2
Bacteria	Tenericutes	Mollicutes	Mycoplasmatales	Mycoplasmataceae	g__unknown	s__unknown	60
Bacteria	Tenericutes	Mollicutes	Mycoplasmatales	Mycoplasmataceae	Mycoplasma	s__unknown	655
Bacteria	Tenericutes	Mollicutes	Mycoplasmatales	Mycoplasmataceae	Mycoplasma	Mycoplasma_anserisalpingitidis	1
Bacteria	Tenericutes	Mollicutes	Mycoplasmatales	Mycoplasmataceae	Mycoplasma	Mycoplasma_gallisepticum	1
Bacteria	Tenericutes	Mollicutes	Mycoplasmatales	Mycoplasmataceae	Mycoplasma	Mycoplasma_haemofelis	1
Bacteria	Tenericutes	Mollicutes	Mycoplasmatales	Mycoplasmataceae	Mycoplasma	Mycoplasma_hyopneumoniae	2088
Bacteria	Tenericutes	Mollicutes	Mycoplasmatales	Mycoplasmataceae	Mycoplasma	Mycoplasma_hyorhinis	100
Bacteria	Tenericutes	Mollicutes	Mycoplasmatales	Mycoplasmataceae	Mycoplasma	Mycoplasma_hyosynoviae	18
Bacteria	Tenericutes	Mollicutes	Mycoplasmatales	Mycoplasmataceae	Mycoplasma	Mycoplasma_ovipneumoniae	4
Bacteria	Tenericutes	Mollicutes	Mycoplasmatales	Mycoplasmataceae	Mycoplasma	Mycoplasma_sp._HU2014	1
Bacteria	Tenericutes	Mollicutes	Mycoplasmatales	Mycoplasmataceae	Mycoplasma	Mycoplasma_suis	3
Bacteria	Tenericutes	Mollicutes	Mycoplasmatales	Mycoplasmataceae	Mycoplasmopsis	s__unknown	27
Bacteria	Tenericutes	Mollicutes	Mycoplasmatales	Mycoplasmataceae	Ureaplasma	s__unknown	143
Bacteria	Tenericutes	Mollicutes	Mycoplasmatales	Mycoplasmataceae	Ureaplasma	Ureaplasma_parvum	2
Bacteria	Tenericutes	Mollicutes	Mycoplasmatales	Mycoplasmataceae	Ureaplasma	Ureaplasma_urealyticum	62
Bacteria	Thermotogae	Thermotogae	o__unknown	f__unknown	g__unknown	s__unknown	2
Bacteria	Thermotogae	Thermotogae	Thermotogales	f__unknown	g__unknown	s__unknown	16
Bacteria	Thermotogae	Thermotogae	Thermotogales	Fervidobacteriaceae	g__unknown	s__unknown	5
Bacteria	Thermotogae	Thermotogae	Thermotogales	Fervidobacteriaceae	Fervidobacterium	s__unknown	166
Bacteria	Thermotogae	Thermotogae	Thermotogales	Fervidobacteriaceae	Fervidobacterium	Fervidobacterium_pennivorans	3
Bacteria	Thermotogae	Thermotogae	Thermotogales	Fervidobacteriaceae	Fervidobacterium	Fervidobacterium_thailandense	1
Bacteria	Thermotogae	Thermotogae	Thermotogales	Thermotogaceae	Thermotoga	s__unknown	1
Bacteria	p__unknown	c__unknown	o__unknown	f__unknown	g__unknown	s__unknown	24
Bacteria	p__unknown	c__unknown	o__unknown	f__unknown	g__unknown	bacterium	1
Bacteria	p__unknown	c__unknown	o__unknown	f__unknown	g__unknown	bacterium_1XD42-8	1
Bacteria	p__unknown	c__unknown	o__unknown	f__unknown	g__unknown	bacterium_M00.F.Ca.ET.230.01.1.1	1
Bacteria	p__unknown	c__unknown	o__unknown	f__unknown	g__unknown	uncultured_bacterium	15
Bacteria	Verrucomicrobia	c__unknown	o__unknown	f__unknown	g__unknown	s__unknown	1
Bacteria	Verrucomicrobia	Opitutae	o__unknown	f__unknown	g__unknown	s__unknown	1
Bacteria	Verrucomicrobia	Opitutae	o__unknown	f__unknown	g__unknown	Opitutae_bacterium	1
Bacteria	Verrucomicrobia	c__unknown	o__unknown	f__unknown	g__unknown	s__unknown	2
Bacteria	Verrucomicrobia	c__unknown	o__unknown	f__unknown	g__unknown	Verrucomicrobia_bacterium	61
Bacteria	Verrucomicrobia	Verrucomicrobiae	Verrucomicrobiales	Verrucomicrobiaceae	g__unknown	Verrucomicrobiaceae_bacterium	1

## Sheet: S9
Table S9 Host bacteria of virulence factor types at the species level
Virulence factors type	Host bacteria	Number of virulence factor genes
19-kD protein	Bacteria;Actinobacteria;Actinomycetia;Corynebacteriales;Mycobacteriaceae;Mycobacteroides;Mycobacteroides_abscessus;	3
Aa-CDT	Bacteria;Proteobacteria;Gammaproteobacteria;Pasteurellales;Pasteurellaceae;Glaesserella;Glaesserella_parasuis;	3
AAI/SCI-II	Bacteria;Firmicutes;Bacilli;Lactobacillales;Streptococcaceae;Streptococcus;Streptococcus_suis;	19
AAI/SCI-II	Bacteria;Proteobacteria;Gammaproteobacteria;Enterobacterales;Enterobacteriaceae;Escherichia;Escherichia_coli;	8
AAI/SCI-II	Bacteria;Firmicutes;Bacilli;Lactobacillales;Lactobacillaceae;Lactobacillus;Lactobacillus_delbrueckii;	6
AAI/SCI-II	Bacteria;Spirochaetes;Spirochaetia;Spirochaetales;Spirochaetaceae;Treponema;Treponema_succinifaciens;	6
AAI/SCI-II	Bacteria;Proteobacteria;Gammaproteobacteria;Xanthomonadales;Xanthomonadaceae;Stenotrophomonas;Stenotrophomonas_maltophilia;	5
AAI/SCI-II	Bacteria;Fusobacteria;Fusobacteriia;Fusobacteriales;Fusobacteriaceae;Fusobacterium;Fusobacterium_nucleatum;	4
AAI/SCI-II	Bacteria;Proteobacteria;Gammaproteobacteria;Pasteurellales;Pasteurellaceae;Glaesserella;Glaesserella_parasuis;	4
AAI/SCI-II	Bacteria;Firmicutes;Clostridia;Eubacteriales;Oscillospiraceae;Faecalibacterium;Faecalibacterium_prausnitzii;	3
AAI/SCI-II	Bacteria;Actinobacteria;Actinomycetia;Propionibacteriales;Propionibacteriaceae;Luteococcus;Luteococcus_japonicus;	2
AAI/SCI-II	Bacteria;Bacteroidetes;Flavobacteriia;Flavobacteriales;Weeksellaceae;Soonwooa;Soonwooa_buanensis;	2
AAI/SCI-II	Bacteria;Firmicutes;Bacilli;Lactobacillales;Lactobacillaceae;Limosilactobacillus;Limosilactobacillus_reuteri;	2
AAI/SCI-II	Bacteria;Proteobacteria;Gammaproteobacteria;Alteromonadales;Shewanellaceae;Shewanella;Shewanella_algae;	2
AAI/SCI-II	Bacteria;Actinobacteria;Coriobacteriia;Eggerthellales;Eggerthellaceae;Eggerthella;Eggerthella_lenta;	1
AAI/SCI-II	Bacteria;Bacteroidetes;Bacteroidia;Bacteroidales;Prevotellaceae;Prevotella;Prevotella_copri;	1
AAI/SCI-II	Bacteria;Bacteroidetes;Sphingobacteriia;Sphingobacteriales;Sphingobacteriaceae;Sphingobacterium;Sphingobacterium_sp._CZ-2;	1
AAI/SCI-II	Bacteria;Firmicutes;Bacilli;Bacillales;Bacillaceae;Sutcliffiella;Bacillus_horikoshii;	1
AAI/SCI-II	Bacteria;Firmicutes;Bacilli;Bacillales;Staphylococcaceae;Staphylococcus;Staphylococcus_epidermidis;	1
AAI/SCI-II	Bacteria;Firmicutes;Bacilli;Lactobacillales;Lactobacillaceae;Lactobacillus;Lactobacillus_helveticus;	1
AAI/SCI-II	Bacteria;Firmicutes;Clostridia;Eubacteriales;Lachnospiraceae;Mediterraneibacter;[Ruminococcus]_lactaris;	1
AAI/SCI-II	Bacteria;Firmicutes;Clostridia;Eubacteriales;Lachnospiraceae;unknown;[Eubacterium]_rectale;	1
AAI/SCI-II	Bacteria;Firmicutes;Negativicutes;Selenomonadales;Selenomonadaceae;Anaerovibrio;Anaerovibrio_lipolyticus;	1
AAI/SCI-II	Bacteria;Proteobacteria;Betaproteobacteria;Burkholderiales;Alcaligenaceae;Achromobacter;Achromobacter_denitrificans;	1
AAI/SCI-II	Bacteria;Proteobacteria;Betaproteobacteria;Burkholderiales;Comamonadaceae;Hydrogenophaga;Hydrogenophaga_pseudoflava;	1
AAI/SCI-II	Bacteria;Proteobacteria;Epsilonproteobacteria;Campylobacterales;Campylobacteraceae;Aliarcobacter;Aliarcobacter_cryaerophilus;	1
AAI/SCI-II	Bacteria;Proteobacteria;Gammaproteobacteria;Alteromonadales;Idiomarinaceae;unknown;Idiomarinaceae_bacterium;	1
AAI/SCI-II	Bacteria;Proteobacteria;Gammaproteobacteria;Xanthomonadales;Xanthomonadaceae;Stenotrophomonas;Stenotrophomonas_ginsengisoli;	1
AAI/SCI-II	Bacteria;Thermotogae;Thermotogae;Thermotogales;Fervidobacteriaceae;Fervidobacterium;Fervidobacterium_pennivorans;	1
AAI/SCI-II	Bacteria;Thermotogae;Thermotogae;Thermotogales;Fervidobacteriaceae;Fervidobacterium;Fervidobacterium_thailandense;	1
AAI/SCI-II T6SS	Bacteria;Proteobacteria;Gammaproteobacteria;Enterobacterales;Enterobacteriaceae;Escherichia;Escherichia_coli;	2
AAI/SCI-II T6SS	Bacteria;Bacteroidetes;Bacteroidia;Bacteroidales;Prevotellaceae;Prevotella;Prevotella_intermedia;	1
AatA, AIDA-I type	Bacteria;Proteobacteria;Gammaproteobacteria;Enterobacterales;Enterobacteriaceae;Escherichia;Escherichia_coli;	4
AatA, AIDA-I type	Bacteria;Proteobacteria;Gammaproteobacteria;Pasteurellales;Pasteurellaceae;Pasteurella;Pasteurella_multocida;	2
AatA, AIDA-I type	Bacteria;Proteobacteria;Betaproteobacteria;Burkholderiales;Alcaligenaceae;Bordetella;Bordetella_bronchiseptica;	1
ABC transporter	Bacteria;Tenericutes;Mollicutes;Mycoplasmatales;Mycoplasmataceae;Mycoplasma;Mycoplasma_hyopneumoniae;	81
ABC transporter	Bacteria;Firmicutes;Bacilli;Lactobacillales;Streptococcaceae;Streptococcus;Streptococcus_suis;	36
ABC transporter	Bacteria;Actinobacteria;Actinomycetia;Propionibacteriales;Propionibacteriaceae;Cutibacterium;Cutibacterium_acnes;	33
ABC transporter	Bacteria;Proteobacteria;Gammaproteobacteria;Enterobacterales;Enterobacteriaceae;Escherichia;Escherichia_coli;	30
ABC transporter	Bacteria;Firmicutes;Clostridia;Eubacteriales;unknown;unknown;Clostridiales_bacterium;	29
ABC transporter	Bacteria;Fusobacteria;Fusobacteriia;Fusobacteriales;Fusobacteriaceae;Fusobacterium;Fusobacterium_nucleatum;	21
ABC transporter	Bacteria;Firmicutes;Bacilli;Lactobacillales;Lactobacillaceae;Limosilactobacillus;Limosilactobacillus_reuteri;	18
ABC transporter	Bacteria;Actinobacteria;Actinomycetia;Corynebacteriales;Corynebacteriaceae;Corynebacterium;Corynebacterium_xerosis;	17
ABC transporter	Bacteria;Proteobacteria;Gammaproteobacteria;Pseudomonadales;Moraxellaceae;Moraxella;Moraxella_osloensis;	16
ABC transporter	Bacteria;Deinococcus-Thermus;Deinococci;Thermales;Thermaceae;Thermus;Thermus_scotoductus;	15
ABC transporter	Bacteria;Firmicutes;Negativicutes;Acidaminococcales;Acidaminococcaceae;Phascolarctobacterium;Phascolarctobacterium_succinatutens;	13
ABC transporter	Bacteria;Proteobacteria;Gammaproteobacteria;Xanthomonadales;Xanthomonadaceae;Stenotrophomonas;Stenotrophomonas_maltophilia;	13
ABC transporter	Bacteria;Fusobacteria;Fusobacteriia;Fusobacteriales;Fusobacteriaceae;Fusobacterium;Fusobacterium_necrophorum;	11
ABC transporter	Bacteria;Proteobacteria;Gammaproteobacteria;Pseudomonadales;Moraxellaceae;Acinetobacter;Acinetobacter_johnsonii;	11
ABC transporter	Bacteria;Firmicutes;Clostridia;Eubacteriales;Peptostreptococcaceae;Peptoanaerobacter;Peptoanaerobacter_stomatis;	8
ABC transporter	Bacteria;Proteobacteria;Alphaproteobacteria;Sphingomonadales;Sphingomonadaceae;Sphingobium;Sphingobium_yanoikuyae;	8
ABC transporter	Bacteria;Bacteroidetes;Bacteroidia;Bacteroidales;Porphyromonadaceae;Porphyromonas;Porphyromonas_gingivalis;	7
ABC transporter	Bacteria;Firmicutes;Clostridia;Eubacteriales;Oscillospiraceae;Oscillibacter;Oscillibacter_sp.;	7
ABC transporter	Bacteria;Proteobacteria;Gammaproteobacteria;Enterobacterales;Enterobacteriaceae;Klebsiella;Klebsiella_pneumoniae;	7
ABC transporter	Bacteria;Proteobacteria;Gammaproteobacteria;Pasteurellales;Pasteurellaceae;Glaesserella;Glaesserella_parasuis;	7
ABC transporter	Bacteria;Actinobacteria;Actinomycetia;Actinomycetales;Actinomycetaceae;Trueperella;Trueperella_pyogenes;	6
ABC transporter	Bacteria;Bacteroidetes;Bacteroidia;Bacteroidales;Prevotellaceae;Prevotella;Prevotella_copri;	6
ABC transporter	Bacteria;Bacteroidetes;Flavobacteriia;Flavobacteriales;Weeksellaceae;Planobacterium;Chryseobacterium_taklimakanense;	6
ABC transporter	Bacteria;Firmicutes;Bacilli;Bacillales;Staphylococcaceae;Macrococcus;Macrococcus_canis;	6
ABC transporter	Bacteria;Firmicutes;Clostridia;Eubacteriales;Lachnospiraceae;Coprococcus;Coprococcus_catus;	5
ABC transporter	Bacteria;Firmicutes;Clostridia;Eubacteriales;Oscillospiraceae;Ruminococcus;Ruminococcus_flavefaciens;	5
ABC transporter	Bacteria;Proteobacteria;Alphaproteobacteria;Hyphomicrobiales;Phyllobacteriaceae;Mesorhizobium;Mesorhizobium_sp.;	5
ABC transporter	Bacteria;Proteobacteria;Gammaproteobacteria;Pasteurellales;Pasteurellaceae;Pasteurella;Pasteurella_multocida;	5
ABC transporter	Bacteria;Actinobacteria;Actinomycetia;Micrococcales;Brevibacteriaceae;Brevibacterium;Brevibacterium_linens;	4
ABC transporter	Bacteria;Actinobacteria;Actinomycetia;Micrococcales;Microbacteriaceae;Microbacterium;Microbacterium_hominis;	4
ABC transporter	Bacteria;Firmicutes;Bacilli;Lactobacillales;Lactobacillaceae;Lactobacillus;Lactobacillus_johnsonii;	4
ABC transporter	Bacteria;Firmicutes;Clostridia;Eubacteriales;Oscillospiraceae;Faecalibacterium;Faecalibacterium_prausnitzii;	4
ABC transporter	Bacteria;Proteobacteria;Gammaproteobacteria;Pasteurellales;Pasteurellaceae;Actinobacillus;Actinobacillus_pleuropneumoniae;	4
ABC transporter	Bacteria;Proteobacteria;Gammaproteobacteria;Pseudomonadales;Pseudomonadaceae;Pseudomonas;Pseudomonas_aeruginosa;	4
ABC transporter	Bacteria;Actinobacteria;Actinomycetia;Corynebacteriales;Corynebacteriaceae;Corynebacterium;Corynebacterium_casei;	3
ABC transporter	Bacteria;Actinobacteria;Actinomycetia;Corynebacteriales;Corynebacteriaceae;Corynebacterium;Corynebacterium_glutamicum;	3
ABC transporter	Bacteria;Actinobacteria;Actinomycetia;Micrococcales;Micrococcaceae;Micrococcus;Micrococcus_luteus;	3
ABC transporter	Bacteria;Bacteroidetes;Bacteroidia;Bacteroidales;Bacteroidaceae;Bacteroides;Bacteroides_fragilis;	3
ABC transporter	Bacteria;Firmicutes;Bacilli;Bacillales;Staphylococcaceae;Staphylococcus;Staphylococcus_epidermidis;	3
ABC transporter	Bacteria;Firmicutes;Erysipelotrichia;Erysipelotrichales;Turicibacteraceae;Turicibacter;Turicibacter_sanguinis;	3
ABC transporter	Bacteria;Firmicutes;Negativicutes;Veillonellales;Veillonellaceae;Megasphaera;Megasphaera_elsdenii;	3
ABC transporter	Bacteria;Proteobacteria;Betaproteobacteria;Burkholderiales;Alcaligenaceae;Bordetella;Bordetella_bronchiseptica;	3
ABC transporter	Bacteria;Proteobacteria;Gammaproteobacteria;Pseudomonadales;Moraxellaceae;Acinetobacter;Acinetobacter_baumannii;	3
ABC transporter	Bacteria;Spirochaetes;Spirochaetia;Spirochaetales;Spirochaetaceae;Treponema;Treponema_denticola;	3
ABC transporter	Bacteria;Actinobacteria;Actinomycetia;Corynebacteriales;Lawsonellaceae;Lawsonella;Lawsonella_clevelandensis;	2
ABC transporter	Bacteria;Actinobacteria;Actinomycetia;Corynebacteriales;Mycobacteriaceae;Mycobacteroides;Mycobacteroides_abscessus;	2
ABC transporter	Bacteria;Actinobacteria;Actinomycetia;Propionibacteriales;Nocardioidaceae;Pimelobacter;Pimelobacter_simplex;	2
ABC transporter	Bacteria;Actinobacteria;Actinomycetia;unknown;unknown;unknown;Actinobacteria_bacterium;	2
ABC transporter	Bacteria;Bacteroidetes;Bacteroidia;Bacteroidales;Porphyromonadaceae;unknown;Porphyromonadaceae_bacterium;	2
ABC transporter	Bacteria;Deinococcus-Thermus;Deinococci;Thermales;Thermaceae;Thermus;Thermus_thermophilus;	2
ABC transporter	Bacteria;Firmicutes;Bacilli;Lactobacillales;Lactobacillaceae;Lactobacillus;Lactobacillus_crispatus;	2
ABC transporter	Bacteria;Firmicutes;Bacilli;Lactobacillales;Streptococcaceae;Streptococcus;Streptococcus_parauberis;	2
ABC transporter	Bacteria;Firmicutes;Clostridia;Eubacteriales;Peptostreptococcaceae;Clostridioides;Clostridioides_difficile;	2
ABC transporter	Bacteria;Proteobacteria;Alphaproteobacteria;Rhodobacterales;Rhodobacteraceae;Paracoccus;Paracoccus_sanguinis;	2
ABC transporter	Bacteria;Proteobacteria;Gammaproteobacteria;Oceanospirillales;Halomonadaceae;Halomonas;Halomonas_sp.;	2
ABC transporter	Bacteria;Proteobacteria;Gammaproteobacteria;Pseudomonadales;Pseudomonadaceae;Pseudomonas;Pseudomonas_putida;	2
ABC transporter	Bacteria;Spirochaetes;Spirochaetia;Spirochaetales;Spirochaetaceae;Treponema;Treponema_sp.;	2
ABC transporter	Bacteria;Tenericutes;Mollicutes;Mycoplasmatales;Mycoplasmataceae;Ureaplasma;Ureaplasma_urealyticum;	2
ABC transporter	Bacteria;Acidobacteria;unknown;unknown;unknown;unknown;Acidobacteria_bacterium;	1
ABC transporter	Bacteria;Actinobacteria;Actinomycetia;Corynebacteriales;Corynebacteriaceae;Corynebacterium;Corynebacterium_stationis;	1
ABC transporter	Bacteria;Actinobacteria;Actinomycetia;Corynebacteriales;Corynebacteriaceae;Corynebacterium;Corynebacterium_urealyticum;	1
ABC transporter	Bacteria;Actinobacteria;Actinomycetia;Corynebacteriales;Corynebacteriaceae;Corynebacterium;Corynebacterium_variabile;	1
ABC transporter	Bacteria;Actinobacteria;Actinomycetia;Micrococcales;Brevibacteriaceae;Brevibacterium;Brevibacterium_aurantiacum;	1
ABC transporter	Bacteria;Actinobacteria;Actinomycetia;Micrococcales;Micrococcaceae;Glutamicibacter;Glutamicibacter_arilaitensis;	1
ABC transporter	Bacteria;Actinobacteria;Actinomycetia;Micrococcales;Micrococcaceae;Kocuria;Kocuria_palustris;	1
ABC transporter	Bacteria;Actinobacteria;Actinomycetia;Micrococcales;Micrococcaceae;Kocuria;Kocuria_rhizophila;	1
ABC transporter	Bacteria;Armatimonadetes;unknown;unknown;unknown;unknown;Armatimonadetes_bacterium;	1
ABC transporter	Bacteria;Bacteroidetes;Bacteroidia;Bacteroidales;Bacteroidaceae;Bacteroides;Bacteroides_heparinolyticus;	1
ABC transporter	Bacteria;Bacteroidetes;Bacteroidia;Bacteroidales;Bacteroidaceae;Bacteroides;Bacteroides_pyogenes;	1
ABC transporter	Bacteria;Bacteroidetes;Bacteroidia;Bacteroidales;Porphyromonadaceae;Porphyromonas;Porphyromonas_crevioricanis;	1
ABC transporter	Bacteria;Bacteroidetes;Bacteroidia;Bacteroidales;Tannerellaceae;Tannerella;Tannerella_forsythia;	1
ABC transporter	Bacteria;Firmicutes;Bacilli;Bacillales;Bacillaceae;Anoxybacillus;Anoxybacillus_flavithermus;	1
ABC transporter	Bacteria;Firmicutes;Bacilli;Bacillales;Staphylococcaceae;Macrococcus;Macrococcus_caseolyticus;	1
ABC transporter	Bacteria;Firmicutes;Bacilli;Bacillales;Staphylococcaceae;Staphylococcus;Staphylococcus_aureus;	1
ABC transporter	Bacteria;Firmicutes;Bacilli;Bacillales;Staphylococcaceae;Staphylococcus;Staphylococcus_warneri;	1
ABC transporter	Bacteria;Firmicutes;Bacilli;Lactobacillales;Enterococcaceae;Enterococcus;Enterococcus_casseliflavus;	1
ABC transporter	Bacteria;Firmicutes;Bacilli;Lactobacillales;Enterococcaceae;Enterococcus;Enterococcus_faecalis;	1
ABC transporter	Bacteria;Firmicutes;Bacilli;Lactobacillales;Lactobacillaceae;Limosilactobacillus;Limosilactobacillus_mucosae;	1
ABC transporter	Bacteria;Firmicutes;Bacilli;Lactobacillales;Streptococcaceae;Streptococcus;Streptococcus_pneumoniae;	1
ABC transporter	Bacteria;Firmicutes;Bacilli;Lactobacillales;Streptococcaceae;Streptococcus;Streptococcus_salivarius;	1
ABC transporter	Bacteria;Firmicutes;Bacilli;Lactobacillales;Streptococcaceae;Streptococcus;Streptococcus_sanguinis;	1
ABC transporter	Bacteria;Firmicutes;Bacilli;Lactobacillales;Streptococcaceae;Streptococcus;Streptococcus_uberis;	1
ABC transporter	Bacteria;Firmicutes;Clostridia;Eubacteriales;Clostridiaceae;Butyricicoccus;Butyricicoccus_pullicaecorum;	1
ABC transporter	Bacteria;Firmicutes;Clostridia;Eubacteriales;Clostridiaceae;Clostridium;Clostridium_butyricum;	1
ABC transporter	Bacteria;Firmicutes;Clostridia;Eubacteriales;Lachnospiraceae;Blautia;Blautia_producta;	1
ABC transporter	Bacteria;Firmicutes;Clostridia;Eubacteriales;Lachnospiraceae;Coprococcus;Coprococcus_comes;	1
ABC transporter	Bacteria;Firmicutes;Clostridia;Eubacteriales;Lachnospiraceae;Dorea;Dorea_longicatena;	1
ABC transporter	Bacteria;Firmicutes;Clostridia;Eubacteriales;Lachnospiraceae;unknown;[Eubacterium]_rectale;	1
ABC transporter	Bacteria;Firmicutes;Clostridia;Halanaerobiales;Halanaerobiaceae;Halanaerobium;Halanaerobium_saccharolyticum;	1
ABC transporter	Bacteria;Firmicutes;Erysipelotrichia;Erysipelotrichales;Erysipelotrichaceae;Holdemanella;Holdemanella_biformis;	1
ABC transporter	Bacteria;Firmicutes;Negativicutes;Selenomonadales;Selenomonadaceae;Mitsuokella;Mitsuokella_multacida;	1
ABC transporter	Bacteria;Firmicutes;Negativicutes;Veillonellales;Veillonellaceae;Veillonella;Veillonella_parvula;	1
ABC transporter	Bacteria;Firmicutes;Tissierellia;Tissierellales;Peptoniphilaceae;Finegoldia;Finegoldia_magna;	1
ABC transporter	Bacteria;Fusobacteria;Fusobacteriia;Fusobacteriales;Fusobacteriaceae;Fusobacterium;Fusobacterium_pseudoperiodonticum;	1
ABC transporter	Bacteria;Proteobacteria;Alphaproteobacteria;Caulobacterales;Caulobacteraceae;Brevundimonas;Brevundimonas_sp.;	1
ABC transporter	Bacteria;Proteobacteria;Epsilonproteobacteria;Campylobacterales;Campylobacteraceae;Aliarcobacter;Aliarcobacter_cryaerophilus;	1
ABC transporter	Bacteria;Proteobacteria;Gammaproteobacteria;Pasteurellales;Pasteurellaceae;Haemophilus;Haemophilus_influenzae;	1
ABC transporter	Bacteria;Proteobacteria;Gammaproteobacteria;Pseudomonadales;Moraxellaceae;Acinetobacter;Acinetobacter_junii;	1
ABC transporter	Bacteria;Proteobacteria;Gammaproteobacteria;Pseudomonadales;Moraxellaceae;Moraxella;Moraxella_catarrhalis;	1
ABC transporter	Bacteria;Proteobacteria;Gammaproteobacteria;Pseudomonadales;Pseudomonadaceae;Pseudomonas;Pseudomonas_stutzeri;	1
ABC transporter	Bacteria;Tenericutes;Mollicutes;Mycoplasmatales;Mycoplasmataceae;Mycoplasma;Mycoplasma_hyosynoviae;	1
ABC transporter	Bacteria;Tenericutes;Mollicutes;Mycoplasmatales;Mycoplasmataceae;Mycoplasma;Mycoplasma_suis;	1
ABC transporter for dispersin	Bacteria;Proteobacteria;Gammaproteobacteria;Pseudomonadales;Moraxellaceae;Moraxella;Moraxella_osloensis;	19
ABC transporter for dispersin	Bacteria;Firmicutes;Bacilli;Lactobacillales;Streptococcaceae;Streptococcus;Streptococcus_suis;	15
ABC transporter for dispersin	Bacteria;Proteobacteria;Gammaproteobacteria;Xanthomonadales;Xanthomonadaceae;Stenotrophomonas;Stenotrophomonas_maltophilia;	11
ABC transporter for dispersin	Bacteria;Tenericutes;Mollicutes;Mycoplasmatales;Mycoplasmataceae;Mycoplasma;Mycoplasma_hyopneumoniae;	11
ABC transporter for dispersin	Bacteria;Firmicutes;Clostridia;Eubacteriales;unknown;unknown;Clostridiales_bacterium;	10
ABC transporter for dispersin	Bacteria;Firmicutes;Bacilli;Lactobacillales;Lactobacillaceae;Limosilactobacillus;Limosilactobacillus_reuteri;	6
ABC transporter for dispersin	Bacteria;Fusobacteria;Fusobacteriia;Fusobacteriales;Fusobacteriaceae;Fusobacterium;Fusobacterium_necrophorum;	5
ABC transporter for dispersin	Bacteria;Proteobacteria;Gammaproteobacteria;Pasteurellales;Pasteurellaceae;Pasteurella;Pasteurella_multocida;	5
ABC transporter for dispersin	Bacteria;Actinobacteria;Actinomycetia;Propionibacteriales;Propionibacteriaceae;Cutibacterium;Cutibacterium_acnes;	4
ABC transporter for dispersin	Bacteria;Bacteroidetes;Bacteroidia;Bacteroidales;Bacteroidaceae;Bacteroides;Bacteroides_fragilis;	4
ABC transporter for dispersin	Bacteria;Bacteroidetes;Bacteroidia;Bacteroidales;Prevotellaceae;Prevotella;Prevotella_copri;	4
ABC transporter for dispersin	Bacteria;Deinococcus-Thermus;Deinococci;Thermales;Thermaceae;Thermus;Thermus_scotoductus;	4
ABC transporter for dispersin	Bacteria;Proteobacteria;Gammaproteobacteria;Enterobacterales;Enterobacteriaceae;Klebsiella;Klebsiella_pneumoniae;	4
ABC transporter for dispersin	Bacteria;Proteobacteria;Gammaproteobacteria;Pasteurellales;Pasteurellaceae;Glaesserella;Glaesserella_parasuis;	4
ABC transporter for dispersin	Bacteria;Actinobacteria;Actinomycetia;Corynebacteriales;Corynebacteriaceae;Corynebacterium;Corynebacterium_xerosis;	3
ABC transporter for dispersin	Bacteria;Firmicutes;Bacilli;Bacillales;Staphylococcaceae;Macrococcus;Macrococcus_canis;	3
ABC transporter for dispersin	Bacteria;Firmicutes;Clostridia;Eubacteriales;Peptostreptococcaceae;Peptoanaerobacter;Peptoanaerobacter_stomatis;	3
ABC transporter for dispersin	Bacteria;Firmicutes;Negativicutes;Acidaminococcales;Acidaminococcaceae;Phascolarctobacterium;Phascolarctobacterium_succinatutens;	3
ABC transporter for dispersin	Bacteria;Actinobacteria;Actinomycetia;Actinomycetales;Actinomycetaceae;Trueperella;Trueperella_pyogenes;	2
ABC transporter for dispersin	Bacteria;Armatimonadetes;unknown;unknown;unknown;unknown;Armatimonadetes_bacterium;	2
ABC transporter for dispersin	Bacteria;Bacteroidetes;Bacteroidia;Bacteroidales;Porphyromonadaceae;Porphyromonas;Porphyromonas_crevioricanis;	2
ABC transporter for dispersin	Bacteria;Deinococcus-Thermus;Deinococci;Thermales;Thermaceae;Thermus;Thermus_thermophilus;	2
ABC transporter for dispersin	Bacteria;Firmicutes;Bacilli;Bacillales;Bacillaceae;Anoxybacillus;Anoxybacillus_flavithermus;	2
ABC transporter for dispersin	Bacteria;Firmicutes;Bacilli;Bacillales;Bacillaceae;Sutcliffiella;Bacillus_horikoshii;	2
ABC transporter for dispersin	Bacteria;Firmicutes;Bacilli;Lactobacillales;Enterococcaceae;Enterococcus;Enterococcus_cecorum;	2
ABC transporter for dispersin	Bacteria;Firmicutes;Bacilli;Lactobacillales;Streptococcaceae;Streptococcus;Streptococcus_parauberis;	2
ABC transporter for dispersin	Bacteria;Proteobacteria;Alphaproteobacteria;Sphingomonadales;Sphingomonadaceae;Sphingobium;Sphingobium_yanoikuyae;	2
ABC transporter for dispersin	Bacteria;Proteobacteria;Epsilonproteobacteria;Campylobacterales;Campylobacteraceae;Campylobacter;Campylobacter_concisus;	2
ABC transporter for dispersin	Bacteria;Proteobacteria;Gammaproteobacteria;Enterobacterales;Enterobacteriaceae;Escherichia;Escherichia_coli;	2
ABC transporter for dispersin	Bacteria;Proteobacteria;Gammaproteobacteria;Pseudomonadales;Moraxellaceae;Acinetobacter;Acinetobacter_johnsonii;	2
ABC transporter for dispersin	Bacteria;Spirochaetes;Spirochaetia;Spirochaetales;Spirochaetaceae;Treponema;Treponema_sp.;	2
ABC transporter for dispersin	Bacteria;Acidobacteria;unknown;unknown;unknown;unknown;Acidobacteria_bacterium;	1
ABC transporter for dispersin	Bacteria;Actinobacteria;Actinomycetia;Corynebacteriales;Corynebacteriaceae;Corynebacterium;Corynebacterium_casei;	1
ABC transporter for dispersin	Bacteria;Actinobacteria;Actinomycetia;Corynebacteriales;Corynebacteriaceae;Corynebacterium;Corynebacterium_urealyticum;	1
ABC transporter for dispersin	Bacteria;Actinobacteria;Actinomycetia;Micrococcales;Brevibacteriaceae;Brevibacterium;Brevibacterium_linens;	1
ABC transporter for dispersin	Bacteria;Actinobacteria;Actinomycetia;Micrococcales;Micrococcaceae;Kocuria;Kocuria_rhizophila;	1
ABC transporter for dispersin	Bacteria;Actinobacteria;Actinomycetia;unknown;unknown;unknown;Actinobacteria_bacterium;	1
ABC transporter for dispersin	Bacteria;Bacteroidetes;Bacteroidia;Bacteroidales;Porphyromonadaceae;Porphyromonas;Porphyromonas_gingivalis;	1
ABC transporter for dispersin	Bacteria;Bacteroidetes;Bacteroidia;Bacteroidales;Porphyromonadaceae;Porphyromonas;Porphyromonas_macacae;	1
ABC transporter for dispersin	Bacteria;Bacteroidetes;Bacteroidia;Bacteroidales;Rikenellaceae;unknown;Rikenellaceae_bacterium;	1
ABC transporter for dispersin	Bacteria;Bacteroidetes;Bacteroidia;Bacteroidales;Tannerellaceae;Tannerella;Tannerella_forsythia;	1
ABC transporter for dispersin	Bacteria;Firmicutes;Bacilli;Bacillales;Bacillaceae;Bacillus;Bacillus_cereus;	1
ABC transporter for dispersin	Bacteria;Firmicutes;Clostridia;Eubacteriales;Lachnospiraceae;Blautia;Blautia_obeum;	1
ABC transporter for dispersin	Bacteria;Firmicutes;Clostridia;Eubacteriales;Lachnospiraceae;unknown;[Eubacterium]_rectale;	1
ABC transporter for dispersin	Bacteria;Firmicutes;Clostridia;Eubacteriales;Oscillospiraceae;Ruminococcus;Ruminococcus_flavefaciens;	1
ABC transporter for dispersin	Bacteria;Firmicutes;Clostridia;Eubacteriales;Oscillospiraceae;Ruminococcus;Ruminococcus_sp.;	1
ABC transporter for dispersin	Bacteria;Firmicutes;Clostridia;Eubacteriales;Peptostreptococcaceae;Clostridioides;Clostridioides_difficile;	1
ABC transporter for dispersin	Bacteria;Firmicutes;Erysipelotrichia;Erysipelotrichales;Erysipelotrichaceae;unknown;Erysipelotrichaceae_bacterium;	1
ABC transporter for dispersin	Bacteria;Firmicutes;Erysipelotrichia;Erysipelotrichales;Turicibacteraceae;Turicibacter;Turicibacter_sanguinis;	1
ABC transporter for dispersin	Bacteria;Fusobacteria;Fusobacteriia;Fusobacteriales;Fusobacteriaceae;Fusobacterium;Fusobacterium_nucleatum;	1
ABC transporter for dispersin	Bacteria;Proteobacteria;Epsilonproteobacteria;Campylobacterales;Campylobacteraceae;Aliarcobacter;Aliarcobacter_cryaerophilus;	1
ABC transporter for dispersin	Bacteria;Proteobacteria;Gammaproteobacteria;Pseudomonadales;Pseudomonadaceae;Pseudomonas;Pseudomonas_putida;	1
ABC transporter for dispersin	Bacteria;Spirochaetes;Spirochaetia;Spirochaetales;Spirochaetaceae;Treponema;Treponema_denticola;	1
ABC transporter for dispersin	Bacteria;Tenericutes;Mollicutes;Mycoplasmatales;Mycoplasmataceae;Ureaplasma;Ureaplasma_urealyticum;	1
ABC-type heme transporter	Bacteria;Actinobacteria;Actinomycetia;Propionibacteriales;Propionibacteriaceae;Cutibacterium;Cutibacterium_acnes;	19
ABC-type heme transporter	Bacteria;Tenericutes;Mollicutes;Mycoplasmatales;Mycoplasmataceae;Mycoplasma;Mycoplasma_hyopneumoniae;	17
ABC-type heme transporter	Bacteria;Actinobacteria;Actinomycetia;Corynebacteriales;Corynebacteriaceae;Corynebacterium;Corynebacterium_xerosis;	7
ABC-type heme transporter	Bacteria;Firmicutes;Clostridia;Eubacteriales;unknown;unknown;Clostridiales_bacterium;	7
ABC-type heme transporter	Bacteria;Fusobacteria;Fusobacteriia;Fusobacteriales;Fusobacteriaceae;Fusobacterium;Fusobacterium_nucleatum;	6
ABC-type heme transporter	Bacteria;Proteobacteria;Gammaproteobacteria;Enterobacterales;Enterobacteriaceae;Klebsiella;Klebsiella_pneumoniae;	5
ABC-type heme transporter	Bacteria;Deinococcus-Thermus;Deinococci;Thermales;Thermaceae;Thermus;Thermus_scotoductus;	4
ABC-type heme transporter	Bacteria;Fusobacteria;Fusobacteriia;Fusobacteriales;Fusobacteriaceae;Fusobacterium;Fusobacterium_necrophorum;	4
ABC-type heme transporter	Bacteria;Proteobacteria;Gammaproteobacteria;Xanthomonadales;Xanthomonadaceae;Stenotrophomonas;Stenotrophomonas_maltophilia;	4
ABC-type heme transporter	Bacteria;Actinobacteria;Actinomycetia;Actinomycetales;Actinomycetaceae;Trueperella;Trueperella_pyogenes;	3
ABC-type heme transporter	Bacteria;Actinobacteria;Actinomycetia;Corynebacteriales;Corynebacteriaceae;Corynebacterium;Corynebacterium_urealyticum;	3
ABC-type heme transporter	Bacteria;Bacteroidetes;Bacteroidia;Bacteroidales;Prevotellaceae;Prevotella;Prevotella_copri;	3
ABC-type heme transporter	Bacteria;Proteobacteria;Gammaproteobacteria;Pasteurellales;Pasteurellaceae;Glaesserella;Glaesserella_parasuis;	3
ABC-type heme transporter	Bacteria;Proteobacteria;Gammaproteobacteria;Pasteurellales;Pasteurellaceae;Pasteurella;Pasteurella_multocida;	3
ABC-type heme transporter	Bacteria;Proteobacteria;Gammaproteobacteria;Pseudomonadales;Moraxellaceae;Acinetobacter;Acinetobacter_baumannii;	3
ABC-type heme transporter	Bacteria;Actinobacteria;Actinomycetia;Corynebacteriales;Lawsonellaceae;Lawsonella;Lawsonella_clevelandensis;	2
ABC-type heme transporter	Bacteria;Firmicutes;Bacilli;Bacillales;Staphylococcaceae;Macrococcus;Macrococcus_canis;	2
ABC-type heme transporter	Bacteria;Firmicutes;Bacilli;Lactobacillales;Lactobacillaceae;Limosilactobacillus;Limosilactobacillus_reuteri;	2
ABC-type heme transporter	Bacteria;Firmicutes;Bacilli;Lactobacillales;Streptococcaceae;Streptococcus;Streptococcus_suis;	2
ABC-type heme transporter	Bacteria;Proteobacteria;Alphaproteobacteria;Sphingomonadales;Sphingomonadaceae;Sphingobium;Sphingobium_yanoikuyae;	2
ABC-type heme transporter	Bacteria;Proteobacteria;Epsilonproteobacteria;Campylobacterales;Campylobacteraceae;Campylobacter;Campylobacter_concisus;	2
ABC-type heme transporter	Bacteria;Proteobacteria;Gammaproteobacteria;Enterobacterales;Enterobacteriaceae;Escherichia;Escherichia_coli;	2
ABC-type heme transporter	Bacteria;Proteobacteria;Gammaproteobacteria;Pseudomonadales;Moraxellaceae;Acinetobacter;Acinetobacter_johnsonii;	2
ABC-type heme transporter	Bacteria;Actinobacteria;Actinomycetia;Bifidobacteriales;Bifidobacteriaceae;Gardnerella;Gardnerella_vaginalis;	1
ABC-type heme transporter	Bacteria;Actinobacteria;Actinomycetia;Corynebacteriales;Corynebacteriaceae;Corynebacterium;Corynebacterium_stationis;	1
ABC-type heme transporter	Bacteria;Actinobacteria;Actinomycetia;Micrococcales;Micrococcaceae;Micrococcus;Micrococcus_luteus;	1
ABC-type heme transporter	Bacteria;Bacteroidetes;Bacteroidia;Bacteroidales;Tannerellaceae;Tannerella;Tannerella_forsythia;	1
ABC-type heme transporter	Bacteria;Bacteroidetes;Flavobacteriia;Flavobacteriales;Flavobacteriaceae;Myroides;Myroides_odoratus;	1
ABC-type heme transporter	Bacteria;Bacteroidetes;Flavobacteriia;Flavobacteriales;Weeksellaceae;Kaistella;Chryseobacterium_haifense;	1
ABC-type heme transporter	Bacteria;Firmicutes;Bacilli;Bacillales;Bacillaceae;Sutcliffiella;Bacillus_horikoshii;	1
ABC-type heme transporter	Bacteria;Firmicutes;Bacilli;Lactobacillales;Lactobacillaceae;Lactobacillus;Lactobacillus_amylovorus;	1
ABC-type heme transporter	Bacteria;Firmicutes;Bacilli;Lactobacillales;Lactobacillaceae;Limosilactobacillus;Limosilactobacillus_mucosae;	1
ABC-type heme transporter	Bacteria;Firmicutes;Bacilli;Lactobacillales;Streptococcaceae;Streptococcus;Streptococcus_parauberis;	1
ABC-type heme transporter	Bacteria;Firmicutes;Clostridia;Eubacteriales;Oscillospiraceae;Oscillibacter;Oscillibacter_sp.;	1
ABC-type heme transporter	Bacteria;Firmicutes;Negativicutes;Acidaminococcales;Acidaminococcaceae;Phascolarctobacterium;Phascolarctobacterium_succinatutens;	1
ABC-type heme transporter	Bacteria;Proteobacteria;Alphaproteobacteria;Caulobacterales;Caulobacteraceae;Brevundimonas;Brevundimonas_sp.;	1
ABC-type heme transporter	Bacteria;Proteobacteria;Alphaproteobacteria;Hyphomicrobiales;Brucellaceae;Brucella;Brucella_anthropi;	1
ABC-type heme transporter	Bacteria;Proteobacteria;Alphaproteobacteria;Rhodobacterales;Rhodobacteraceae;Cereibacter;Cereibacter_sphaeroides;	1
ABC-type heme transporter	Bacteria;Proteobacteria;Betaproteobacteria;Neisseriales;Neisseriaceae;Neisseria;Neisseria_meningitidis;	1
ABC-type heme transporter	Bacteria;Proteobacteria;Gammaproteobacteria;Pseudomonadales;Moraxellaceae;Acinetobacter;Acinetobacter_junii;	1
ABC-type heme transporter	Bacteria;Spirochaetes;Spirochaetia;Spirochaetales;Spirochaetaceae;Treponema;Treponema_sp.;	1
Accessory colonization factor	Bacteria;Proteobacteria;Gammaproteobacteria;Pseudomonadales;Pseudomonadaceae;Pseudomonas;Pseudomonas_aeruginosa;	8
Accessory colonization factor	Bacteria;Proteobacteria;Gammaproteobacteria;Pseudomonadales;Pseudomonadaceae;Pseudomonas;Pseudomonas_putida;	8
Accessory colonization factor	Bacteria;Proteobacteria;Gammaproteobacteria;Enterobacterales;Enterobacteriaceae;Escherichia;Escherichia_coli;	7
Accessory colonization factor	Bacteria;Proteobacteria;Alphaproteobacteria;Hyphomicrobiales;Methylobacteriaceae;Methylorubrum;Methylorubrum_extorquens;	3
Accessory colonization factor	Bacteria;Proteobacteria;Alphaproteobacteria;Sphingomonadales;Sphingomonadaceae;Sphingobium;Sphingobium_yanoikuyae;	2
Accessory colonization factor	Bacteria;Firmicutes;Bacilli;Bacillales;Bacillaceae;Bacillus;Bacillus_cereus;	1
Accessory colonization factor	Bacteria;Proteobacteria;Gammaproteobacteria;Alteromonadales;Shewanellaceae;Shewanella;Shewanella_baltica;	1
Accessory secretion factor	Bacteria;Tenericutes;Mollicutes;Mycoplasmatales;Mycoplasmataceae;Ureaplasma;Ureaplasma_urealyticum;	17
Accessory secretion factor	Bacteria;Fusobacteria;Fusobacteriia;Fusobacteriales;Fusobacteriaceae;Fusobacterium;Fusobacterium_nucleatum;	13
Accessory secretion factor	Bacteria;Firmicutes;Bacilli;Lactobacillales;Streptococcaceae;Streptococcus;Streptococcus_suis;	12
Accessory secretion factor	Bacteria;Firmicutes;Clostridia;Eubacteriales;unknown;unknown;Clostridiales_bacterium;	8
Accessory secretion factor	Bacteria;Actinobacteria;Actinomycetia;Corynebacteriales;Corynebacteriaceae;Corynebacterium;Corynebacterium_xerosis;	7
Accessory secretion factor	Bacteria;Proteobacteria;Gammaproteobacteria;Xanthomonadales;Xanthomonadaceae;Stenotrophomonas;Stenotrophomonas_maltophilia;	7
Accessory secretion factor	Bacteria;Firmicutes;Clostridia;Eubacteriales;Oscillospiraceae;Oscillibacter;Oscillibacter_sp.;	6
Accessory secretion factor	Bacteria;Firmicutes;Bacilli;Lactobacillales;Lactobacillaceae;Limosilactobacillus;Limosilactobacillus_reuteri;	5
Accessory secretion factor	Bacteria;Tenericutes;Mollicutes;Mycoplasmatales;Mycoplasmataceae;Mycoplasma;Mycoplasma_hyopneumoniae;	5
Accessory secretion factor	Bacteria;Firmicutes;Bacilli;Lactobacillales;Lactobacillaceae;Lactobacillus;Lactobacillus_johnsonii;	4
Accessory secretion factor	Bacteria;Firmicutes;Negativicutes;Acidaminococcales;Acidaminococcaceae;Phascolarctobacterium;Phascolarctobacterium_succinatutens;	4
Accessory secretion factor	Bacteria;Fusobacteria;Fusobacteriia;Fusobacteriales;Fusobacteriaceae;Fusobacterium;Fusobacterium_necrophorum;	4
Accessory secretion factor	Bacteria;Bacteroidetes;Bacteroidia;Bacteroidales;Porphyromonadaceae;Porphyromonas;Porphyromonas_gingivalis;	3
Accessory secretion factor	Bacteria;Firmicutes;Clostridia;Eubacteriales;Oscillospiraceae;Ruminococcus;Ruminococcus_flavefaciens;	3
Accessory secretion factor	Bacteria;Firmicutes;Erysipelotrichia;Erysipelotrichales;Turicibacteraceae;Turicibacter;Turicibacter_sanguinis;	3
Accessory secretion factor	Bacteria;Proteobacteria;Gammaproteobacteria;Pseudomonadales;Moraxellaceae;Moraxella;Moraxella_osloensis;	3
Accessory secretion factor	Bacteria;Verrucomicrobia;unknown;unknown;unknown;unknown;Verrucomicrobia_bacterium;	3
Accessory secretion factor	Bacteria;Actinobacteria;Actinomycetia;Corynebacteriales;Lawsonellaceae;Lawsonella;Lawsonella_clevelandensis;	2
Accessory secretion factor	Bacteria;Armatimonadetes;unknown;unknown;unknown;unknown;Armatimonadetes_bacterium;	2
Accessory secretion factor	Bacteria;Proteobacteria;Epsilonproteobacteria;Campylobacterales;Campylobacteraceae;Campylobacter;Campylobacter_concisus;	2
Accessory secretion factor	Bacteria;Proteobacteria;Gammaproteobacteria;Enterobacterales;Enterobacteriaceae;Escherichia;Escherichia_coli;	2
Accessory secretion factor	Bacteria;Proteobacteria;Gammaproteobacteria;Pseudomonadales;Moraxellaceae;Acinetobacter;Acinetobacter_baumannii;	2
Accessory secretion factor	Bacteria;Spirochaetes;Spirochaetia;Spirochaetales;Spirochaetaceae;Treponema;Treponema_sp.;	2
Accessory secretion factor	Bacteria;Acidobacteria;unknown;unknown;unknown;unknown;Acidobacteria_bacterium;	1
Accessory secretion factor	Bacteria;Actinobacteria;Actinomycetia;Propionibacteriales;Propionibacteriaceae;Arachnia;Arachnia_propionica;	1
Accessory secretion factor	Bacteria;Actinobacteria;Actinomycetia;Propionibacteriales;Propionibacteriaceae;Cutibacterium;Cutibacterium_acnes;	1
Accessory secretion factor	Bacteria;Bacteroidetes;Bacteroidia;Bacteroidales;Rikenellaceae;unknown;Rikenellaceae_bacterium;	1
Accessory secretion factor	Bacteria;Bacteroidetes;Flavobacteriia;Flavobacteriales;Weeksellaceae;Planobacterium;Chryseobacterium_taklimakanense;	1
Accessory secretion factor	Bacteria;Candidatus_Saccharibacteria;unknown;unknown;unknown;unknown;Candidatus_Saccharibacteria_bacterium;	1
Accessory secretion factor	Bacteria;Candidatus_Saccharibacteria;unknown;unknown;unknown;unknown;TM7_phylum_sp._oral_taxon_352;	1
Accessory secretion factor	Bacteria;Firmicutes;Bacilli;Bacillales;Staphylococcaceae;Staphylococcus;Staphylococcus_epidermidis;	1
Accessory secretion factor	Bacteria;Firmicutes;Bacilli;Lactobacillales;Carnobacteriaceae;Dolosigranulum;Dolosigranulum_pigrum;	1
Accessory secretion factor	Bacteria;Firmicutes;Bacilli;Lactobacillales;Enterococcaceae;Enterococcus;Enterococcus_faecalis;	1
Accessory secretion factor	Bacteria;Firmicutes;Clostridia;Eubacteriales;Clostridiaceae;Clostridium;Clostridium_intestinale;	1
Accessory secretion factor	Bacteria;Firmicutes;Clostridia;Eubacteriales;Peptostreptococcaceae;Peptoanaerobacter;Peptoanaerobacter_stomatis;	1
Accessory secretion factor	Bacteria;Firmicutes;unknown;unknown;unknown;unknown;Firmicutes_bacterium;	1
Accessory secretion factor	Bacteria;Fusobacteria;Fusobacteriia;Fusobacteriales;Leptotrichiaceae;Leptotrichia;Leptotrichia_wadei;	1
Accessory secretion factor	Bacteria;Proteobacteria;Alphaproteobacteria;Hyphomicrobiales;Phyllobacteriaceae;Mesorhizobium;Mesorhizobium_sp.;	1
Accessory secretion factor	Bacteria;Proteobacteria;Alphaproteobacteria;Rhodobacterales;Rhodobacteraceae;Paracoccus;Paracoccus_sanguinis;	1
Accessory secretion factor	Bacteria;Proteobacteria;Betaproteobacteria;Burkholderiales;Oxalobacteraceae;Massilia;Massilia_sp.;	1
Accessory secretion factor	Bacteria;Proteobacteria;Epsilonproteobacteria;Campylobacterales;Campylobacteraceae;Aliarcobacter;Aliarcobacter_cryaerophilus;	1
Accessory secretion factor	Bacteria;Proteobacteria;Gammaproteobacteria;Pasteurellales;Pasteurellaceae;Glaesserella;Glaesserella_parasuis;	1
Accessory secretion factor	Bacteria;Spirochaetes;Spirochaetia;Leptospirales;Leptospiraceae;Leptospira;Leptospira_noguchii;	1
ACE T6SS	Bacteria;Proteobacteria;Gammaproteobacteria;Enterobacterales;Enterobacteriaceae;Escherichia;Escherichia_coli;	55
ACE T6SS	Bacteria;Proteobacteria;Gammaproteobacteria;Pseudomonadales;Pseudomonadaceae;Pseudomonas;Pseudomonas_putida;	3
ACE T6SS	Bacteria;Proteobacteria;Gammaproteobacteria;Pasteurellales;Pasteurellaceae;unknown;[Actinobacillus]_rossii;	2
ACE T6SS	Bacteria;Proteobacteria;Alphaproteobacteria;Hyphomicrobiales;Methylobacteriaceae;Methylobacterium;Methylobacterium_aquaticum;	1
ACE T6SS	Bacteria;Proteobacteria;Gammaproteobacteria;Enterobacterales;Enterobacteriaceae;Escherichia;Escherichia_fergusonii;	1
ACE T6SS	Bacteria;Proteobacteria;Gammaproteobacteria;Enterobacterales;Morganellaceae;Photorhabdus;Photorhabdus_temperata;	1
ACE T6SS	Bacteria;Proteobacteria;Gammaproteobacteria;Pseudomonadales;Pseudomonadaceae;Pseudomonas;Pseudomonas_aeruginosa;	1
ACF	Bacteria;Proteobacteria;Gammaproteobacteria;Enterobacterales;Enterobacteriaceae;Escherichia;Escherichia_coli;	8
ACF	Bacteria;Proteobacteria;Gammaproteobacteria;Pseudomonadales;Pseudomonadaceae;Pseudomonas;Pseudomonas_aeruginosa;	7
ACF	Bacteria;Proteobacteria;Gammaproteobacteria;Pseudomonadales;Pseudomonadaceae;Pseudomonas;Pseudomonas_putida;	5
ACF	Bacteria;Proteobacteria;Gammaproteobacteria;Alteromonadales;Shewanellaceae;Shewanella;Shewanella_baltica;	3
ACF	Bacteria;Proteobacteria;Gammaproteobacteria;Aeromonadales;Aeromonadaceae;Aeromonas;Aeromonas_salmonicida;	1
ACF	Bacteria;Proteobacteria;Gammaproteobacteria;Aeromonadales;Succinivibrionaceae;Succinivibrio;Succinivibrio_dextrinosolvens;	1
ACF	Bacteria;Proteobacteria;Gammaproteobacteria;Pseudomonadales;Pseudomonadaceae;Pseudomonas;Pseudomonas_psychrotolerans;	1
achromobactin	Bacteria;Proteobacteria;Gammaproteobacteria;Pseudomonadales;Moraxellaceae;Moraxella;Moraxella_osloensis;	26
achromobactin	Bacteria;Tenericutes;Mollicutes;Mycoplasmatales;Mycoplasmataceae;Mycoplasma;Mycoplasma_hyopneumoniae;	24
achromobactin	Bacteria;Proteobacteria;Gammaproteobacteria;Xanthomonadales;Xanthomonadaceae;Stenotrophomonas;Stenotrophomonas_maltophilia;	17
achromobactin	Bacteria;Firmicutes;Bacilli;Lactobacillales;Lactobacillaceae;Limosilactobacillus;Limosilactobacillus_reuteri;	16
achromobactin	Bacteria;Deinococcus-Thermus;Deinococci;Thermales;Thermaceae;Thermus;Thermus_scotoductus;	14
achromobactin	Bacteria;Proteobacteria;Gammaproteobacteria;Enterobacterales;Enterobacteriaceae;Escherichia;Escherichia_coli;	11
achromobactin	Bacteria;Proteobacteria;Alphaproteobacteria;Sphingomonadales;Sphingomonadaceae;Sphingobium;Sphingobium_yanoikuyae;	10
achromobactin	Bacteria;Proteobacteria;Gammaproteobacteria;Pseudomonadales;Moraxellaceae;Acinetobacter;Acinetobacter_johnsonii;	9
achromobactin	Bacteria;Proteobacteria;Gammaproteobacteria;Pseudomonadales;Pseudomonadaceae;Pseudomonas;Pseudomonas_aeruginosa;	6
achromobactin	Bacteria;Actinobacteria;Actinomycetia;Corynebacteriales;Corynebacteriaceae;Corynebacterium;Corynebacterium_xerosis;	5
achromobactin	Bacteria;Proteobacteria;Betaproteobacteria;Burkholderiales;Alcaligenaceae;Bordetella;Bordetella_bronchiseptica;	5
achromobactin	Bacteria;Proteobacteria;Gammaproteobacteria;Enterobacterales;Enterobacteriaceae;Klebsiella;Klebsiella_pneumoniae;	5
achromobactin	Bacteria;Proteobacteria;Gammaproteobacteria;Pseudomonadales;Moraxellaceae;Acinetobacter;Acinetobacter_baumannii;	5
achromobactin	Bacteria;Actinobacteria;Actinomycetia;Corynebacteriales;Corynebacteriaceae;Corynebacterium;Corynebacterium_glutamicum;	4
achromobactin	Bacteria;Actinobacteria;Actinomycetia;Propionibacteriales;Propionibacteriaceae;Cutibacterium;Cutibacterium_acnes;	4
achromobactin	Bacteria;Firmicutes;Clostridia;Eubacteriales;Oscillospiraceae;Ruminococcus;Ruminococcus_flavefaciens;	4
achromobactin	Bacteria;Actinobacteria;Actinomycetia;Corynebacteriales;Corynebacteriaceae;Corynebacterium;Corynebacterium_urealyticum;	3
achromobactin	Bacteria;Actinobacteria;Actinomycetia;Corynebacteriales;Mycobacteriaceae;Mycobacteroides;Mycobacteroides_abscessus;	3
achromobactin	Bacteria;Firmicutes;Negativicutes;Veillonellales;Veillonellaceae;Megasphaera;Megasphaera_elsdenii;	3
achromobactin	Bacteria;Proteobacteria;Gammaproteobacteria;Pasteurellales;Pasteurellaceae;Pasteurella;Pasteurella_multocida;	3
achromobactin	Bacteria;Actinobacteria;Actinomycetia;Actinomycetales;Actinomycetaceae;Trueperella;Trueperella_pyogenes;	2
achromobactin	Bacteria;Actinobacteria;Actinomycetia;Corynebacteriales;Corynebacteriaceae;Corynebacterium;Corynebacterium_stationis;	2
achromobactin	Bacteria;Actinobacteria;Actinomycetia;Micrococcales;Brevibacteriaceae;Brevibacterium;Brevibacterium_linens;	2
achromobactin	Bacteria;Bacteroidetes;Bacteroidia;Bacteroidales;Prevotellaceae;Prevotella;Prevotella_copri;	2
achromobactin	Bacteria;Firmicutes;Bacilli;Lactobacillales;Lactobacillaceae;Lactobacillus;Lactobacillus_amylovorus;	2
achromobactin	Bacteria;Firmicutes;Bacilli;Lactobacillales;Lactobacillaceae;Lactobacillus;Lactobacillus_crispatus;	2
achromobactin	Bacteria;Firmicutes;Bacilli;Lactobacillales;Lactobacillaceae;Limosilactobacillus;Limosilactobacillus_mucosae;	2
achromobactin	Bacteria;Firmicutes;Bacilli;Lactobacillales;Streptococcaceae;Streptococcus;Streptococcus_parauberis;	2
achromobactin	Bacteria;Firmicutes;Clostridia;Eubacteriales;Lachnospiraceae;Dorea;Dorea_longicatena;	2
achromobactin	Bacteria;Actinobacteria;Actinomycetia;Micrococcales;Micrococcaceae;Kocuria;Kocuria_palustris;	1
achromobactin	Bacteria;Actinobacteria;Actinomycetia;Micrococcales;Micrococcaceae;Micrococcus;Micrococcus_luteus;	1
achromobactin	Bacteria;Actinobacteria;Actinomycetia;Propionibacteriales;Nocardioidaceae;Pimelobacter;Pimelobacter_simplex;	1
achromobactin	Bacteria;Bacteroidetes;Bacteroidia;Bacteroidales;Bacteroidaceae;Bacteroides;Bacteroides_fragilis;	1
achromobactin	Bacteria;Bacteroidetes;Bacteroidia;Bacteroidales;Prevotellaceae;Alloprevotella;Alloprevotella_sp.;	1
achromobactin	Bacteria;Bacteroidetes;Flavobacteriia;Flavobacteriales;Weeksellaceae;Planobacterium;Chryseobacterium_taklimakanense;	1
achromobactin	Bacteria;Bacteroidetes;Flavobacteriia;Flavobacteriales;Weeksellaceae;Riemerella;Riemerella_anatipestifer;	1
achromobactin	Bacteria;Deinococcus-Thermus;Deinococci;Thermales;Thermaceae;Thermus;Thermus_thermophilus;	1
achromobactin	Bacteria;Firmicutes;Bacilli;Bacillales;Bacillaceae;Aeribacillus;Aeribacillus_pallidus;	1
achromobactin	Bacteria;Firmicutes;Bacilli;Bacillales;Staphylococcaceae;Macrococcus;Macrococcus_canis;	1
achromobactin	Bacteria;Firmicutes;Bacilli;Bacillales;Staphylococcaceae;Staphylococcus;Staphylococcus_epidermidis;	1
achromobactin	Bacteria;Firmicutes;Bacilli;Lactobacillales;Streptococcaceae;Streptococcus;Streptococcus_gallolyticus;	1
achromobactin	Bacteria;Firmicutes;Bacilli;Lactobacillales;Streptococcaceae;Streptococcus;Streptococcus_suis;	1
achromobactin	Bacteria;Firmicutes;Clostridia;Eubacteriales;Clostridiaceae;Clostridium;Clostridium_baratii;	1
achromobactin	Bacteria;Firmicutes;Clostridia;Eubacteriales;Lachnospiraceae;Coprococcus;Coprococcus_catus;	1
achromobactin	Bacteria;Firmicutes;Clostridia;Eubacteriales;unknown;unknown;Clostridiales_bacterium;	1
achromobactin	Bacteria;Firmicutes;Clostridia;Halanaerobiales;Halanaerobiaceae;Halanaerobium;Halanaerobium_saccharolyticum;	1
achromobactin	Bacteria;Firmicutes;Negativicutes;Acidaminococcales;Acidaminococcaceae;Phascolarctobacterium;Phascolarctobacterium_succinatutens;	1
achromobactin	Bacteria;Firmicutes;Negativicutes;Selenomonadales;Selenomonadaceae;Selenomonas;Selenomonas_ruminantium;	1
achromobactin	Bacteria;Proteobacteria;Alphaproteobacteria;Caulobacterales;Caulobacteraceae;Brevundimonas;Brevundimonas_diminuta;	1
achromobactin	Bacteria;Proteobacteria;Alphaproteobacteria;Sphingomonadales;Sphingomonadaceae;Sphingomonas;Sphingomonas_koreensis;	1
achromobactin	Bacteria;Proteobacteria;Gammaproteobacteria;Pseudomonadales;Pseudomonadaceae;Pseudomonas;Pseudomonas_putida;	1
achromobactin	Bacteria;Proteobacteria;Gammaproteobacteria;Xanthomonadales;Xanthomonadaceae;Lysobacter;Lysobacter_capsici;	1
Achromobactin biosynthesis and transport	Bacteria;Proteobacteria;Gammaproteobacteria;Pseudomonadales;Moraxellaceae;Moraxella;Moraxella_osloensis;	8
Achromobactin biosynthesis and transport	Bacteria;Firmicutes;Bacilli;Lactobacillales;Streptococcaceae;Streptococcus;Streptococcus_suis;	4
Achromobactin biosynthesis and transport	Bacteria;Bacteroidetes;Bacteroidia;Bacteroidales;Porphyromonadaceae;Porphyromonas;Porphyromonas_gingivalis;	1
Achromobactin biosynthesis and transport	Bacteria;Firmicutes;Bacilli;Lactobacillales;Lactobacillaceae;Limosilactobacillus;Limosilactobacillus_reuteri;	1
Achromobactin biosynthesis and transport	Bacteria;Proteobacteria;Gammaproteobacteria;Pasteurellales;Pasteurellaceae;Pasteurella;Pasteurella_multocida;	1
Achromobactin biosynthesis and transport	Bacteria;Proteobacteria;Gammaproteobacteria;Pseudomonadales;Moraxellaceae;Acinetobacter;Acinetobacter_baumannii;	1
Achromobactin biosynthesis and transport	Bacteria;Tenericutes;Mollicutes;Mycoplasmatales;Mycoplasmataceae;Mycoplasma;Mycoplasma_hyopneumoniae;	1
Acid phosphotase	Bacteria;Fusobacteria;Fusobacteriia;Fusobacteriales;Fusobacteriaceae;Fusobacterium;Fusobacterium_necrophorum;	2
Acid phosphotase	Bacteria;Proteobacteria;Gammaproteobacteria;Xanthomonadales;Xanthomonadaceae;Stenotrophomonas;Stenotrophomonas_maltophilia;	2
Acid phosphotase	Bacteria;Proteobacteria;Gammaproteobacteria;Pasteurellales;Pasteurellaceae;Pasteurella;Pasteurella_multocida;	1
Acinetobactin	Bacteria;Tenericutes;Mollicutes;Mycoplasmatales;Mycoplasmataceae;Mycoplasma;Mycoplasma_hyopneumoniae;	51
Acinetobactin	Bacteria;Proteobacteria;Gammaproteobacteria;Pseudomonadales;Moraxellaceae;Acinetobacter;Acinetobacter_haemolyticus;	46
Acinetobactin	Bacteria;Proteobacteria;Gammaproteobacteria;Pseudomonadales;Moraxellaceae;Acinetobacter;Acinetobacter_baumannii;	41
Acinetobactin	Bacteria;Proteobacteria;Gammaproteobacteria;Pseudomonadales;Moraxellaceae;Acinetobacter;Acinetobacter_johnsonii;	35
Acinetobactin	Bacteria;Proteobacteria;Gammaproteobacteria;Pseudomonadales;Moraxellaceae;Moraxella;Moraxella_osloensis;	7
Acinetobactin	Bacteria;Firmicutes;Bacilli;Lactobacillales;Streptococcaceae;Streptococcus;Streptococcus_suis;	6
Acinetobactin	Bacteria;Proteobacteria;Gammaproteobacteria;Pasteurellales;Pasteurellaceae;Glaesserella;Glaesserella_parasuis;	6
Acinetobactin	Bacteria;Proteobacteria;Gammaproteobacteria;Xanthomonadales;Xanthomonadaceae;Stenotrophomonas;Stenotrophomonas_maltophilia;	6
Acinetobactin	Bacteria;Bacteroidetes;Bacteroidia;Bacteroidales;Prevotellaceae;Prevotella;Prevotella_copri;	4
Acinetobactin	Bacteria;Firmicutes;Bacilli;Lactobacillales;Lactobacillaceae;Lactobacillus;Lactobacillus_crispatus;	4
Acinetobactin	Bacteria;Firmicutes;Bacilli;Lactobacillales;Lactobacillaceae;Lactobacillus;Lactobacillus_johnsonii;	4
Acinetobactin	Bacteria;Proteobacteria;Gammaproteobacteria;Pasteurellales;Pasteurellaceae;Pasteurella;Pasteurella_multocida;	4
Acinetobactin	Bacteria;Firmicutes;Clostridia;Eubacteriales;Peptostreptococcaceae;Peptoanaerobacter;Peptoanaerobacter_stomatis;	3
Acinetobactin	Bacteria;Fusobacteria;Fusobacteriia;Fusobacteriales;Fusobacteriaceae;Fusobacterium;Fusobacterium_nucleatum;	3
Acinetobactin	Bacteria;Proteobacteria;Alphaproteobacteria;Sphingomonadales;Sphingomonadaceae;Sphingobium;Sphingobium_yanoikuyae;	3
Acinetobactin	Bacteria;Proteobacteria;Gammaproteobacteria;Enterobacterales;Enterobacteriaceae;Escherichia;Escherichia_coli;	3
Acinetobactin	Bacteria;Firmicutes;Bacilli;Lactobacillales;Lactobacillaceae;Lactobacillus;Lactobacillus_amylovorus;	2
Acinetobactin	Bacteria;Spirochaetes;Spirochaetia;Spirochaetales;Spirochaetaceae;Treponema;Treponema_sp.;	2
Acinetobactin	Bacteria;Actinobacteria;Actinomycetia;Corynebacteriales;Corynebacteriaceae;Corynebacterium;Corynebacterium_urealyticum;	1
Acinetobactin	Bacteria;Actinobacteria;Actinomycetia;Corynebacteriales;Corynebacteriaceae;Corynebacterium;Corynebacterium_xerosis;	1
Acinetobactin	Bacteria;Actinobacteria;Actinomycetia;Micrococcales;Micrococcaceae;Glutamicibacter;Glutamicibacter_arilaitensis;	1
Acinetobactin	Bacteria;Bacteroidetes;Bacteroidia;Bacteroidales;Bacteroidaceae;Bacteroides;Bacteroides_fragilis;	1
Acinetobactin	Bacteria;Bacteroidetes;Bacteroidia;Bacteroidales;Bacteroidaceae;Bacteroides;Bacteroides_heparinolyticus;	1
Acinetobactin	Bacteria;Bacteroidetes;Bacteroidia;Bacteroidales;Bacteroidaceae;Bacteroides;Bacteroides_pyogenes;	1
Acinetobactin	Bacteria;Bacteroidetes;Bacteroidia;Bacteroidales;Prevotellaceae;Prevotella;Prevotella_stercorea;	1
Acinetobactin	Bacteria;Bacteroidetes;Flavobacteriia;Flavobacteriales;Weeksellaceae;Empedobacter;Empedobacter_brevis;	1
Acinetobactin	Bacteria;Firmicutes;Bacilli;Bacillales;Bacillaceae;Bacillus;Bacillus_cereus;	1
Acinetobactin	Bacteria;Firmicutes;Bacilli;Bacillales;Staphylococcaceae;Macrococcus;Macrococcus_canis;	1
Acinetobactin	Bacteria;Firmicutes;Bacilli;Bacillales;Staphylococcaceae;Staphylococcus;Staphylococcus_cohnii;	1
Acinetobactin	Bacteria;Firmicutes;Bacilli;Lactobacillales;Enterococcaceae;Enterococcus;Enterococcus_faecalis;	1
Acinetobactin	Bacteria;Firmicutes;Bacilli;Lactobacillales;Lactobacillaceae;Limosilactobacillus;Limosilactobacillus_reuteri;	1
Acinetobactin	Bacteria;Firmicutes;Clostridia;Eubacteriales;Lachnospiraceae;Coprococcus;Coprococcus_catus;	1
Acinetobactin	Bacteria;Firmicutes;Erysipelotrichia;Erysipelotrichales;Turicibacteraceae;Turicibacter;Turicibacter_sanguinis;	1
Acinetobactin	Bacteria;Firmicutes;Negativicutes;Acidaminococcales;Acidaminococcaceae;Phascolarctobacterium;Phascolarctobacterium_succinatutens;	1
Acinetobactin	Bacteria;Proteobacteria;Alphaproteobacteria;Hyphomicrobiales;Phyllobacteriaceae;Mesorhizobium;Mesorhizobium_sp.;	1
Acinetobactin	Bacteria;Proteobacteria;Betaproteobacteria;Burkholderiales;Alcaligenaceae;Alcaligenes;Alcaligenes_faecalis;	1
Acinetobactin	Bacteria;Proteobacteria;Gammaproteobacteria;Alteromonadales;Shewanellaceae;Shewanella;Shewanella_putrefaciens;	1
Acinetobactin	Bacteria;Proteobacteria;Gammaproteobacteria;Enterobacterales;Enterobacteriaceae;Klebsiella;Klebsiella_pneumoniae;	1
Acinetobactin	Bacteria;Proteobacteria;Gammaproteobacteria;Pseudomonadales;Moraxellaceae;Acinetobacter;Acinetobacter_ursingii;	1
Acinetobactin	Bacteria;Proteobacteria;Gammaproteobacteria;Pseudomonadales;Moraxellaceae;Moraxella;Moraxella_catarrhalis;	1
Acinetobactin	Bacteria;Proteobacteria;Gammaproteobacteria;Pseudomonadales;Pseudomonadaceae;Pseudomonas;Pseudomonas_aeruginosa;	1
Acm	Bacteria;Firmicutes;Bacilli;Lactobacillales;Streptococcaceae;Streptococcus;Streptococcus_suis;	1
AcpAB	Bacteria;Firmicutes;Bacilli;Bacillales;Bacillaceae;Bacillus;Bacillus_cereus;	1
AcpAB	Bacteria;Firmicutes;Bacilli;Bacillales;Bacillaceae;Parageobacillus;Parageobacillus_thermoglucosidasius;	1
AcpAB	Bacteria;Firmicutes;Clostridia;Halanaerobiales;Halanaerobiaceae;Halanaerobium;Halanaerobium_congolense;	1
AcrAB	Bacteria;Proteobacteria;Gammaproteobacteria;Xanthomonadales;Xanthomonadaceae;Stenotrophomonas;Stenotrophomonas_maltophilia;	79
AcrAB	Bacteria;Proteobacteria;Gammaproteobacteria;Enterobacterales;Enterobacteriaceae;Escherichia;Escherichia_coli;	33
AcrAB	Bacteria;Proteobacteria;Gammaproteobacteria;Pseudomonadales;Moraxellaceae;Moraxella;Moraxella_osloensis;	30
AcrAB	Bacteria;Proteobacteria;Gammaproteobacteria;Enterobacterales;Enterobacteriaceae;Klebsiella;Klebsiella_pneumoniae;	25
AcrAB	Bacteria;Firmicutes;Negativicutes;Acidaminococcales;Acidaminococcaceae;Phascolarctobacterium;Phascolarctobacterium_succinatutens;	14
AcrAB	Bacteria;Proteobacteria;Gammaproteobacteria;Pseudomonadales;Moraxellaceae;Acinetobacter;Acinetobacter_baumannii;	11
AcrAB	Bacteria;Bacteroidetes;Bacteroidia;Bacteroidales;Prevotellaceae;Prevotella;Prevotella_copri;	10
AcrAB	Bacteria;Proteobacteria;Gammaproteobacteria;Pseudomonadales;Moraxellaceae;Moraxella;Moraxella_catarrhalis;	9
AcrAB	Bacteria;Proteobacteria;Gammaproteobacteria;Pasteurellales;Pasteurellaceae;Glaesserella;Glaesserella_parasuis;	8
AcrAB	Bacteria;Proteobacteria;Gammaproteobacteria;Pseudomonadales;Moraxellaceae;Acinetobacter;Acinetobacter_johnsonii;	8
AcrAB	Bacteria;Fusobacteria;Fusobacteriia;Fusobacteriales;Fusobacteriaceae;Fusobacterium;Fusobacterium_necrophorum;	6
AcrAB	Bacteria;Fusobacteria;Fusobacteriia;Fusobacteriales;Fusobacteriaceae;Fusobacterium;Fusobacterium_nucleatum;	6
AcrAB	Bacteria;Proteobacteria;Gammaproteobacteria;Pseudomonadales;Pseudomonadaceae;Pseudomonas;Pseudomonas_aeruginosa;	6
AcrAB	Bacteria;Proteobacteria;Alphaproteobacteria;Sphingomonadales;Sphingomonadaceae;Sphingobium;Sphingobium_yanoikuyae;	5
AcrAB	Bacteria;Firmicutes;Clostridia;Eubacteriales;Oscillospiraceae;Oscillibacter;Oscillibacter_sp.;	4
AcrAB	Bacteria;Proteobacteria;Gammaproteobacteria;Pseudomonadales;Moraxellaceae;Acinetobacter;Acinetobacter_haemolyticus;	3
AcrAB	Bacteria;Bacteroidetes;Bacteroidia;Bacteroidales;Bacteroidaceae;Bacteroides;Bacteroides_fragilis;	2
AcrAB	Bacteria;Bacteroidetes;Bacteroidia;Bacteroidales;Porphyromonadaceae;unknown;Porphyromonadaceae_bacterium;	2
AcrAB	Bacteria;Bacteroidetes;Bacteroidia;Bacteroidales;Tannerellaceae;Tannerella;Tannerella_forsythia;	2
AcrAB	Bacteria;Proteobacteria;Epsilonproteobacteria;Campylobacterales;Campylobacteraceae;Aliarcobacter;Aliarcobacter_butzleri;	2
AcrAB	Bacteria;Proteobacteria;Gammaproteobacteria;Aeromonadales;Aeromonadaceae;Aeromonas;Aeromonas_veronii;	2
AcrAB	Bacteria;Proteobacteria;Gammaproteobacteria;Alteromonadales;Alteromonadaceae;Marinobacter;Marinobacter_hydrocarbonoclasticus;	2
AcrAB	Bacteria;Proteobacteria;Gammaproteobacteria;Nevskiales;Sinobacteraceae;Hydrocarboniphaga;Hydrocarboniphaga_effusa;	2
AcrAB	Bacteria;Proteobacteria;Gammaproteobacteria;Oceanospirillales;Alcanivoracaceae;Alcanivorax;Alcanivorax_sp.;	2
AcrAB	Bacteria;Proteobacteria;Gammaproteobacteria;Pseudomonadales;Pseudomonadaceae;Pseudomonas;Pseudomonas_putida;	2
AcrAB	Bacteria;Verrucomicrobia;unknown;unknown;unknown;unknown;Verrucomicrobia_bacterium;	2
AcrAB	Bacteria;Bacteroidetes;Bacteroidia;Bacteroidales;Bacteroidaceae;Bacteroides;Bacteroides_heparinolyticus;	1
AcrAB	Bacteria;Bacteroidetes;Bacteroidia;Bacteroidales;Porphyromonadaceae;Porphyromonas;Porphyromonas_crevioricanis;	1
AcrAB	Bacteria;Bacteroidetes;Flavobacteriia;Flavobacteriales;Flavobacteriaceae;Myroides;Myroides_odoratus;	1
AcrAB	Bacteria;Bacteroidetes;Flavobacteriia;Flavobacteriales;Weeksellaceae;Kaistella;Chryseobacterium_haifense;	1
AcrAB	Bacteria;Bacteroidetes;Flavobacteriia;Flavobacteriales;Weeksellaceae;Planobacterium;Chryseobacterium_taklimakanense;	1
AcrAB	Bacteria;Deinococcus-Thermus;Deinococci;Thermales;Thermaceae;Thermus;Thermus_scotoductus;	1
AcrAB	Bacteria;Firmicutes;Clostridia;Eubacteriales;Clostridiaceae;Butyricicoccus;Butyricicoccus_pullicaecorum;	1
AcrAB	Bacteria;Proteobacteria;Betaproteobacteria;Burkholderiales;Alcaligenaceae;Oligella;Oligella_urethralis;	1
AcrAB	Bacteria;Proteobacteria;Betaproteobacteria;Burkholderiales;Burkholderiaceae;Ralstonia;Ralstonia_solanacearum;	1
AcrAB	Bacteria;Proteobacteria;Epsilonproteobacteria;Campylobacterales;Campylobacteraceae;Aliarcobacter;Aliarcobacter_cryaerophilus;	1
AcrAB	Bacteria;Proteobacteria;Gammaproteobacteria;Alteromonadales;Shewanellaceae;Shewanella;Shewanella_algae;	1
AcrAB	Bacteria;Proteobacteria;Gammaproteobacteria;Alteromonadales;Shewanellaceae;Shewanella;Shewanella_baltica;	1
AcrAB	Bacteria;Proteobacteria;Gammaproteobacteria;Cellvibrionales;Spongiibacteraceae;Spongiibacter;Spongiibacter_sp.;	1
AcrAB	Bacteria;Proteobacteria;Gammaproteobacteria;Enterobacterales;Enterobacteriaceae;Salmonella;Salmonella_enterica;	1
AcrAB	Bacteria;Proteobacteria;Gammaproteobacteria;Pasteurellales;Pasteurellaceae;Bibersteinia;Bibersteinia_trehalosi;	1
AcrAB	Bacteria;Proteobacteria;Gammaproteobacteria;Pseudomonadales;Moraxellaceae;Acinetobacter;Acinetobacter_bereziniae;	1
AcrAB	Bacteria;Proteobacteria;Gammaproteobacteria;Pseudomonadales;Moraxellaceae;Acinetobacter;Acinetobacter_indicus;	1
AcrAB	Bacteria;Proteobacteria;Gammaproteobacteria;Pseudomonadales;Moraxellaceae;Moraxella;Moraxella_lacunata;	1
Acylhomoserine lactone synthase	Bacteria;Firmicutes;Clostridia;Eubacteriales;unknown;unknown;Clostridiales_bacterium;	9
Acylhomoserine lactone synthase	Bacteria;Fusobacteria;Fusobacteriia;Fusobacteriales;Fusobacteriaceae;Fusobacterium;Fusobacterium_nucleatum;	3
Acylhomoserine lactone synthase	Bacteria;Proteobacteria;Gammaproteobacteria;Xanthomonadales;Xanthomonadaceae;Stenotrophomonas;Stenotrophomonas_maltophilia;	3
Acylhomoserine lactone synthase	Bacteria;Firmicutes;Bacilli;Lactobacillales;Lactobacillaceae;Limosilactobacillus;Limosilactobacillus_reuteri;	2
Acylhomoserine lactone synthase	Bacteria;Firmicutes;Clostridia;Eubacteriales;Lachnospiraceae;Coprococcus;Coprococcus_catus;	2
Acylhomoserine lactone synthase	Bacteria;Firmicutes;Clostridia;Eubacteriales;Oscillospiraceae;Oscillibacter;Oscillibacter_sp.;	2
Acylhomoserine lactone synthase	Bacteria;Firmicutes;Negativicutes;Acidaminococcales;Acidaminococcaceae;Phascolarctobacterium;Phascolarctobacterium_succinatutens;	2
Acylhomoserine lactone synthase	Bacteria;Fusobacteria;Fusobacteriia;Fusobacteriales;Fusobacteriaceae;Fusobacterium;Fusobacterium_necrophorum;	2
Acylhomoserine lactone synthase	Bacteria;Actinobacteria;Actinomycetia;Corynebacteriales;Corynebacteriaceae;Corynebacterium;Corynebacterium_urealyticum;	1
Acylhomoserine lactone synthase	Bacteria;Actinobacteria;Actinomycetia;Micrococcales;Micrococcaceae;Kocuria;Kocuria_rhizophila;	1
Acylhomoserine lactone synthase	Bacteria;Actinobacteria;Actinomycetia;Propionibacteriales;Propionibacteriaceae;Cutibacterium;Cutibacterium_acnes;	1
Acylhomoserine lactone synthase	Bacteria;Bacteroidetes;Flavobacteriia;Flavobacteriales;Flavobacteriaceae;Myroides;Myroides_odoratus;	1
Acylhomoserine lactone synthase	Bacteria;Bacteroidetes;Flavobacteriia;Flavobacteriales;Weeksellaceae;Planobacterium;Chryseobacterium_taklimakanense;	1
Acylhomoserine lactone synthase	Bacteria;Firmicutes;Bacilli;Bacillales;Staphylococcaceae;Macrococcus;Macrococcus_canis;	1
Acylhomoserine lactone synthase	Bacteria;Firmicutes;Clostridia;Eubacteriales;Lachnospiraceae;Lachnoclostridium;[Clostridium]_symbiosum;	1
Acylhomoserine lactone synthase	Bacteria;Firmicutes;Clostridia;Eubacteriales;Peptostreptococcaceae;Peptoanaerobacter;Peptoanaerobacter_stomatis;	1
Acylhomoserine lactone synthase	Bacteria;Proteobacteria;Alphaproteobacteria;Rhodobacterales;Rhodobacteraceae;Paracoccus;Paracoccus_sanguinis;	1
Acylhomoserine lactone synthase	Bacteria;Proteobacteria;Alphaproteobacteria;Sphingomonadales;Sphingomonadaceae;Sphingobium;Sphingobium_yanoikuyae;	1
Acylhomoserine lactone synthase	Bacteria;Proteobacteria;Betaproteobacteria;Burkholderiales;Alcaligenaceae;Alcaligenes;Alcaligenes_faecalis;	1
Acylhomoserine lactone synthase	Bacteria;Proteobacteria;Epsilonproteobacteria;Campylobacterales;Campylobacteraceae;Aliarcobacter;Aliarcobacter_butzleri;	1
Acylhomoserine lactone synthase	Bacteria;Proteobacteria;Gammaproteobacteria;Enterobacterales;Enterobacteriaceae;Escherichia;Escherichia_coli;	1
Acylhomoserine lactone synthase	Bacteria;Proteobacteria;Gammaproteobacteria;Pseudomonadales;Moraxellaceae;Moraxella;Moraxella_osloensis;	1
Acylhomoserine lactone synthase	Bacteria;Proteobacteria;Gammaproteobacteria;Pseudomonadales;Pseudomonadaceae;Pseudomonas;Pseudomonas_aeruginosa;	1
Acylhomoserine lactone synthase	Bacteria;Proteobacteria;Gammaproteobacteria;Pseudomonadales;Pseudomonadaceae;Pseudomonas;Pseudomonas_stutzeri;	1
Acylhomoserine lactone synthase	Bacteria;Thermotogae;Thermotogae;Thermotogales;Fervidobacteriaceae;Fervidobacterium;Fervidobacterium_pennivorans;	1
AdeFGH efflux pump	Bacteria;Proteobacteria;Gammaproteobacteria;Xanthomonadales;Xanthomonadaceae;Stenotrophomonas;Stenotrophomonas_maltophilia;	6
AdeFGH efflux pump	Bacteria;Bacteroidetes;Bacteroidia;Bacteroidales;Bacteroidaceae;Bacteroides;Bacteroides_fragilis;	3
AdeFGH efflux pump	Bacteria;Proteobacteria;Gammaproteobacteria;Pseudomonadales;Pseudomonadaceae;Pseudomonas;Pseudomonas_aeruginosa;	3
AdeFGH efflux pump	Bacteria;Firmicutes;Negativicutes;Acidaminococcales;Acidaminococcaceae;Phascolarctobacterium;Phascolarctobacterium_succinatutens;	2
AdeFGH efflux pump	Bacteria;Proteobacteria;Gammaproteobacteria;Alteromonadales;Shewanellaceae;Shewanella;Shewanella_baltica;	2
AdeFGH efflux pump	Bacteria;Proteobacteria;Gammaproteobacteria;Pseudomonadales;Moraxellaceae;Acinetobacter;Acinetobacter_baumannii;	2
AdeFGH efflux pump	Bacteria;Proteobacteria;Gammaproteobacteria;Pseudomonadales;Moraxellaceae;Moraxella;Moraxella_osloensis;	2
AdeFGH efflux pump	Bacteria;Bacteroidetes;Bacteroidia;Bacteroidales;Bacteroidaceae;Bacteroides;Bacteroides_heparinolyticus;	1
AdeFGH efflux pump	Bacteria;Bacteroidetes;Bacteroidia;Bacteroidales;Bacteroidaceae;Bacteroides;Bacteroides_pyogenes;	1
AdeFGH efflux pump	Bacteria;Proteobacteria;Alphaproteobacteria;Rhodobacterales;Rhodobacteraceae;Paracoccus;Paracoccus_sanguinis;	1
AdeFGH efflux pump	Bacteria;Proteobacteria;Alphaproteobacteria;Sphingomonadales;Sphingomonadaceae;Sphingobium;Sphingobium_yanoikuyae;	1
AdeFGH efflux pump	Bacteria;Proteobacteria;Betaproteobacteria;Burkholderiales;Burkholderiaceae;Ralstonia;Ralstonia_pickettii;	1
AdeFGH efflux pump	Bacteria;Proteobacteria;Epsilonproteobacteria;Campylobacterales;Campylobacteraceae;Aliarcobacter;Aliarcobacter_cryaerophilus;	1
AdeFGH efflux pump	Bacteria;Proteobacteria;Gammaproteobacteria;Enterobacterales;Enterobacteriaceae;Klebsiella;Klebsiella_pneumoniae;	1
AdeFGH efflux pump	Bacteria;Proteobacteria;Gammaproteobacteria;Pasteurellales;Pasteurellaceae;Pasteurella;Pasteurella_multocida;	1
AdeFGH efflux pump	Bacteria;Proteobacteria;Gammaproteobacteria;Pseudomonadales;Moraxellaceae;Acinetobacter;Acinetobacter_johnsonii;	1
AdeFGH efflux pump/transport autoinducer	Bacteria;Proteobacteria;Gammaproteobacteria;Xanthomonadales;Xanthomonadaceae;Stenotrophomonas;Stenotrophomonas_maltophilia;	43
AdeFGH efflux pump/transport autoinducer	Bacteria;Proteobacteria;Gammaproteobacteria;Pseudomonadales;Moraxellaceae;Acinetobacter;Acinetobacter_johnsonii;	20
AdeFGH efflux pump/transport autoinducer	Bacteria;Proteobacteria;Gammaproteobacteria;Pseudomonadales;Pseudomonadaceae;Pseudomonas;Pseudomonas_aeruginosa;	19
AdeFGH efflux pump/transport autoinducer	Bacteria;Bacteroidetes;Bacteroidia;Bacteroidales;Prevotellaceae;Prevotella;Prevotella_copri;	16
AdeFGH efflux pump/transport autoinducer	Bacteria;Proteobacteria;Gammaproteobacteria;Enterobacterales;Enterobacteriaceae;Escherichia;Escherichia_coli;	10
AdeFGH efflux pump/transport autoinducer	Bacteria;Proteobacteria;Gammaproteobacteria;Pseudomonadales;Moraxellaceae;Moraxella;Moraxella_osloensis;	10
AdeFGH efflux pump/transport autoinducer	Bacteria;Fusobacteria;Fusobacteriia;Fusobacteriales;Fusobacteriaceae;Fusobacterium;Fusobacterium_necrophorum;	9
AdeFGH efflux pump/transport autoinducer	Bacteria;Proteobacteria;Gammaproteobacteria;Pseudomonadales;Moraxellaceae;Acinetobacter;Acinetobacter_baumannii;	9
AdeFGH efflux pump/transport autoinducer	Bacteria;Bacteroidetes;Bacteroidia;Bacteroidales;Bacteroidaceae;Bacteroides;Bacteroides_fragilis;	8
AdeFGH efflux pump/transport autoinducer	Bacteria;Proteobacteria;Gammaproteobacteria;Enterobacterales;Enterobacteriaceae;Klebsiella;Klebsiella_pneumoniae;	7
AdeFGH efflux pump/transport autoinducer	Bacteria;Fusobacteria;Fusobacteriia;Fusobacteriales;Fusobacteriaceae;Fusobacterium;Fusobacterium_nucleatum;	6
AdeFGH efflux pump/transport autoinducer	Bacteria;Proteobacteria;Alphaproteobacteria;Sphingomonadales;Sphingomonadaceae;Sphingobium;Sphingobium_yanoikuyae;	6
AdeFGH efflux pump/transport autoinducer	Bacteria;Proteobacteria;Gammaproteobacteria;Pseudomonadales;Pseudomonadaceae;Pseudomonas;Pseudomonas_putida;	5
AdeFGH efflux pump/transport autoinducer	Bacteria;Bacteroidetes;Bacteroidia;Bacteroidales;Bacteroidaceae;Bacteroides;Bacteroides_uniformis;	4
AdeFGH efflux pump/transport autoinducer	Bacteria;Bacteroidetes;Flavobacteriia;Flavobacteriales;Weeksellaceae;Planobacterium;Chryseobacterium_taklimakanense;	4
AdeFGH efflux pump/transport autoinducer	Bacteria;Bacteroidetes;Bacteroidia;Bacteroidales;Porphyromonadaceae;unknown;Porphyromonadaceae_bacterium;	3
AdeFGH efflux pump/transport autoinducer	Bacteria;Bacteroidetes;Bacteroidia;Bacteroidales;Tannerellaceae;Tannerella;Tannerella_forsythia;	3
AdeFGH efflux pump/transport autoinducer	Bacteria;Deinococcus-Thermus;Deinococci;Thermales;Thermaceae;Thermus;Thermus_scotoductus;	3
AdeFGH efflux pump/transport autoinducer	Bacteria;Firmicutes;Clostridia;Eubacteriales;Oscillospiraceae;Oscillibacter;Oscillibacter_sp.;	3
AdeFGH efflux pump/transport autoinducer	Bacteria;Firmicutes;Negativicutes;Acidaminococcales;Acidaminococcaceae;Phascolarctobacterium;Phascolarctobacterium_succinatutens;	3
AdeFGH efflux pump/transport autoinducer	Bacteria;Proteobacteria;Betaproteobacteria;Burkholderiales;Alcaligenaceae;Alcaligenes;Alcaligenes_faecalis;	3
AdeFGH efflux pump/transport autoinducer	Bacteria;Proteobacteria;Gammaproteobacteria;Pasteurellales;Pasteurellaceae;Pasteurella;Pasteurella_multocida;	3
AdeFGH efflux pump/transport autoinducer	Bacteria;Proteobacteria;Gammaproteobacteria;Pseudomonadales;Moraxellaceae;Acinetobacter;Acinetobacter_haemolyticus;	3
AdeFGH efflux pump/transport autoinducer	Bacteria;Proteobacteria;Gammaproteobacteria;Pseudomonadales;Pseudomonadaceae;Pseudomonas;Pseudomonas_stutzeri;	3
AdeFGH efflux pump/transport autoinducer	Bacteria;Actinobacteria;Actinomycetia;Micrococcales;Micrococcaceae;Micrococcus;Micrococcus_luteus;	2
AdeFGH efflux pump/transport autoinducer	Bacteria;Bacteroidetes;Bacteroidia;Bacteroidales;Rikenellaceae;unknown;Rikenellaceae_bacterium;	2
AdeFGH efflux pump/transport autoinducer	Bacteria;Firmicutes;Clostridia;Eubacteriales;unknown;unknown;Clostridiales_bacterium;	2
AdeFGH efflux pump/transport autoinducer	Bacteria;Proteobacteria;Alphaproteobacteria;Hyphomicrobiales;Phyllobacteriaceae;Mesorhizobium;Mesorhizobium_sp.;	2
AdeFGH efflux pump/transport autoinducer	Bacteria;Proteobacteria;Gammaproteobacteria;Alteromonadales;Shewanellaceae;Shewanella;Shewanella_baltica;	2
AdeFGH efflux pump/transport autoinducer	Bacteria;Bacteroidetes;Bacteroidia;Bacteroidales;Bacteroidaceae;Bacteroides;Bacteroides_heparinolyticus;	1
AdeFGH efflux pump/transport autoinducer	Bacteria;Bacteroidetes;Bacteroidia;Bacteroidales;Porphyromonadaceae;Porphyromonas;Porphyromonas_gingivalis;	1
AdeFGH efflux pump/transport autoinducer	Bacteria;Bacteroidetes;Bacteroidia;Bacteroidales;Prevotellaceae;Alloprevotella;Alloprevotella_sp.;	1
AdeFGH efflux pump/transport autoinducer	Bacteria;Bacteroidetes;Bacteroidia;Bacteroidales;Prevotellaceae;Prevotella;Prevotella_intermedia;	1
AdeFGH efflux pump/transport autoinducer	Bacteria;Bacteroidetes;Bacteroidia;Bacteroidales;Prevotellaceae;Prevotella;Prevotella_sp.;	1
AdeFGH efflux pump/transport autoinducer	Bacteria;Bacteroidetes;Flavobacteriia;Flavobacteriales;Flavobacteriaceae;Capnocytophaga;Capnocytophaga_canimorsus;	1
AdeFGH efflux pump/transport autoinducer	Bacteria;Firmicutes;Bacilli;Lactobacillales;Lactobacillaceae;Lactobacillus;Lactobacillus_delbrueckii;	1
AdeFGH efflux pump/transport autoinducer	Bacteria;Firmicutes;Clostridia;Eubacteriales;Clostridiaceae;Butyricicoccus;Butyricicoccus_pullicaecorum;	1
AdeFGH efflux pump/transport autoinducer	Bacteria;Firmicutes;Negativicutes;Veillonellales;Veillonellaceae;Megasphaera;Megasphaera_elsdenii;	1
AdeFGH efflux pump/transport autoinducer	Bacteria;Proteobacteria;Alphaproteobacteria;Caulobacterales;Caulobacteraceae;Brevundimonas;Brevundimonas_naejangsanensis;	1
AdeFGH efflux pump/transport autoinducer	Bacteria;Proteobacteria;Alphaproteobacteria;Hyphomicrobiales;Brucellaceae;Brucella;Brucella_anthropi;	1
AdeFGH efflux pump/transport autoinducer	Bacteria;Proteobacteria;Betaproteobacteria;Burkholderiales;Alcaligenaceae;Bordetella;Bordetella_bronchiseptica;	1
AdeFGH efflux pump/transport autoinducer	Bacteria;Proteobacteria;Betaproteobacteria;Burkholderiales;Burkholderiaceae;Ralstonia;Ralstonia_pickettii;	1
AdeFGH efflux pump/transport autoinducer	Bacteria;Proteobacteria;Betaproteobacteria;Burkholderiales;Burkholderiaceae;Ralstonia;Ralstonia_solanacearum;	1
AdeFGH efflux pump/transport autoinducer	Bacteria;Proteobacteria;Betaproteobacteria;Burkholderiales;Oxalobacteraceae;Massilia;Massilia_sp.;	1
AdeFGH efflux pump/transport autoinducer	Bacteria;Proteobacteria;Epsilonproteobacteria;Campylobacterales;Campylobacteraceae;Aliarcobacter;Aliarcobacter_cryaerophilus;	1
AdeFGH efflux pump/transport autoinducer	Bacteria;Proteobacteria;Epsilonproteobacteria;Campylobacterales;Campylobacteraceae;Campylobacter;Campylobacter_concisus;	1
AdeFGH efflux pump/transport autoinducer	Bacteria;Proteobacteria;Gammaproteobacteria;Aeromonadales;Aeromonadaceae;Aeromonas;Aeromonas_veronii;	1
AdeFGH efflux pump/transport autoinducer	Bacteria;Proteobacteria;Gammaproteobacteria;Cellvibrionales;Spongiibacteraceae;Spongiibacter;Spongiibacter_sp.;	1
AdeFGH efflux pump/transport autoinducer	Bacteria;Proteobacteria;Gammaproteobacteria;Pasteurellales;Pasteurellaceae;Actinobacillus;Actinobacillus_pleuropneumoniae;	1
AdeFGH efflux pump/transport autoinducer	Bacteria;Proteobacteria;Gammaproteobacteria;Pasteurellales;Pasteurellaceae;Glaesserella;Glaesserella_parasuis;	1
AdeFGH efflux pump/transport autoinducer	Bacteria;Proteobacteria;Gammaproteobacteria;Pseudomonadales;Moraxellaceae;Acinetobacter;Acinetobacter_junii;	1
AdeFGH efflux pump/transport autoinducer	Bacteria;Proteobacteria;Gammaproteobacteria;Pseudomonadales;Moraxellaceae;Acinetobacter;Acinetobacter_radioresistens;	1
Adenylate cyclase	Bacteria;Proteobacteria;Gammaproteobacteria;Pasteurellales;Pasteurellaceae;Glaesserella;Glaesserella_parasuis;	6
Adenylate cyclase	Bacteria;Proteobacteria;Gammaproteobacteria;Pseudomonadales;Moraxellaceae;Moraxella;Moraxella_osloensis;	6
Adenylate cyclase	Bacteria;Proteobacteria;Betaproteobacteria;Burkholderiales;Alcaligenaceae;Bordetella;Bordetella_bronchiseptica;	4
Adenylate cyclase	Bacteria;Proteobacteria;Alphaproteobacteria;Sphingomonadales;Sphingomonadaceae;Sphingobium;Sphingobium_yanoikuyae;	3
Adenylate cyclase	Bacteria;Proteobacteria;Alphaproteobacteria;Hyphomicrobiales;Rhizobiaceae;Agrobacterium;Agrobacterium_albertimagni;	1
adhesive factor/rabbit 1 (AF/R1) pili	Bacteria;Proteobacteria;Gammaproteobacteria;Enterobacterales;Enterobacteriaceae;Escherichia;Escherichia_coli;	4
adhesive factor/rabbit 1 (AF/R1) pili	Bacteria;Bacteroidetes;Bacteroidia;Bacteroidales;Prevotellaceae;Prevotella;Prevotella_copri;	3
adhesive factor/rabbit 1 (AF/R1) pili	Bacteria;Firmicutes;Clostridia;Eubacteriales;Oscillospiraceae;Ruminococcus;Ruminococcus_flavefaciens;	2
adhesive factor/rabbit 1 (AF/R1) pili	Bacteria;Bacteroidetes;Bacteroidia;Bacteroidales;Bacteroidaceae;Bacteroides;Bacteroides_fragilis;	1
adhesive factor/rabbit 1 (AF/R1) pili	Bacteria;Bacteroidetes;Flavobacteriia;Flavobacteriales;Weeksellaceae;Planobacterium;Chryseobacterium_taklimakanense;	1
adhesive factor/rabbit 1 (AF/R1) pili	Bacteria;Firmicutes;Bacilli;Lactobacillales;Streptococcaceae;Streptococcus;Streptococcus_suis;	1
adhesive factor/rabbit 1 (AF/R1) pili	Bacteria;Firmicutes;Clostridia;Eubacteriales;Lachnospiraceae;Roseburia;Roseburia_inulinivorans;	1
adhesive factor/rabbit 1 (AF/R1) pili	Bacteria;Firmicutes;Clostridia;Eubacteriales;Oscillospiraceae;Faecalibacterium;Faecalibacterium_prausnitzii;	1
adhesive factor/rabbit 1 (AF/R1) pili	Bacteria;Firmicutes;Clostridia;Eubacteriales;unknown;unknown;Clostridiales_bacterium;	1
adhesive factor/rabbit 1 (AF/R1) pili	Bacteria;Fusobacteria;Fusobacteriia;Fusobacteriales;Fusobacteriaceae;Fusobacterium;Fusobacterium_nucleatum;	1
adhesive factor/rabbit 1 (AF/R1) pili	Bacteria;Proteobacteria;Gammaproteobacteria;Aeromonadales;Aeromonadaceae;Aeromonas;Aeromonas_caviae;	1
adhesive factor/rabbit 1 (AF/R1) pili	Bacteria;Proteobacteria;Gammaproteobacteria;Enterobacterales;Enterobacteriaceae;Klebsiella;Klebsiella_pneumoniae;	1
adhesive factor/rabbit 1 (AF/R1) pili	Bacteria;Proteobacteria;Gammaproteobacteria;Enterobacterales;Enterobacteriaceae;Salmonella;Salmonella_enterica;	1
adhesive factor/rabbit 1 (AF/R1) pili	Bacteria;Proteobacteria;Gammaproteobacteria;Xanthomonadales;Xanthomonadaceae;Stenotrophomonas;Stenotrophomonas_maltophilia;	1
AdsA	Bacteria;Tenericutes;Mollicutes;Mycoplasmatales;Mycoplasmataceae;Mycoplasma;Mycoplasma_hyopneumoniae;	22
AdsA	Bacteria;Firmicutes;Bacilli;Lactobacillales;Streptococcaceae;Streptococcus;Streptococcus_suis;	11
AdsA	Bacteria;Bacteroidetes;Flavobacteriia;Flavobacteriales;Weeksellaceae;Planobacterium;Chryseobacterium_taklimakanense;	9
AdsA	Bacteria;Proteobacteria;Gammaproteobacteria;Enterobacterales;Enterobacteriaceae;Escherichia;Escherichia_coli;	9
AdsA	Bacteria;Proteobacteria;Gammaproteobacteria;Pseudomonadales;Moraxellaceae;Moraxella;Moraxella_osloensis;	9
AdsA	Bacteria;Bacteroidetes;Bacteroidia;Bacteroidales;Prevotellaceae;Prevotella;Prevotella_copri;	6
AdsA	Bacteria;Actinobacteria;Actinomycetia;Propionibacteriales;Propionibacteriaceae;Cutibacterium;Cutibacterium_acnes;	5
AdsA	Bacteria;Firmicutes;Clostridia;Eubacteriales;Oscillospiraceae;Oscillibacter;Oscillibacter_sp.;	4
AdsA	Bacteria;Proteobacteria;Gammaproteobacteria;Enterobacterales;Enterobacteriaceae;Klebsiella;Klebsiella_pneumoniae;	4
AdsA	Bacteria;Actinobacteria;Actinomycetia;Actinomycetales;Actinomycetaceae;Trueperella;Trueperella_pyogenes;	3
AdsA	Bacteria;Proteobacteria;Gammaproteobacteria;Pasteurellales;Pasteurellaceae;Pasteurella;Pasteurella_multocida;	3
AdsA	Bacteria;Proteobacteria;Gammaproteobacteria;Pseudomonadales;Moraxellaceae;Acinetobacter;Acinetobacter_baumannii;	3
AdsA	Bacteria;Actinobacteria;Actinomycetia;Micrococcales;Brevibacteriaceae;Brevibacterium;Brevibacterium_linens;	2
AdsA	Bacteria;Actinobacteria;Actinomycetia;Propionibacteriales;Nocardioidaceae;Pimelobacter;Pimelobacter_simplex;	2
AdsA	Bacteria;Bacteroidetes;Bacteroidia;Bacteroidales;Bacteroidaceae;Bacteroides;Bacteroides_heparinolyticus;	2
AdsA	Bacteria;Bacteroidetes;Bacteroidia;Bacteroidales;Prevotellaceae;Prevotella;Prevotella_stercorea;	2
AdsA	Bacteria;Proteobacteria;Alphaproteobacteria;Rhodobacterales;Rhodobacteraceae;Paracoccus;Paracoccus_sanguinis;	2
AdsA	Bacteria;Actinobacteria;Actinomycetia;Micrococcales;Brevibacteriaceae;Brevibacterium;Brevibacterium_casei;	1
AdsA	Bacteria;Deinococcus-Thermus;Deinococci;Thermales;Thermaceae;Thermus;Thermus_scotoductus;	1
AdsA	Bacteria;Firmicutes;Bacilli;Bacillales;Bacillaceae;Anoxybacillus;Anoxybacillus_flavithermus;	1
AdsA	Bacteria;Firmicutes;Bacilli;Bacillales;Staphylococcaceae;Macrococcus;Macrococcus_canis;	1
AdsA	Bacteria;Firmicutes;Bacilli;Bacillales;Staphylococcaceae;Staphylococcus;Staphylococcus_epidermidis;	1
AdsA	Bacteria;Firmicutes;Bacilli;Lactobacillales;Lactobacillaceae;Lactobacillus;Lactobacillus_delbrueckii;	1
AdsA	Bacteria;Firmicutes;Bacilli;Lactobacillales;Lactobacillaceae;Limosilactobacillus;Limosilactobacillus_reuteri;	1
AdsA	Bacteria;Firmicutes;Bacilli;Lactobacillales;Streptococcaceae;Streptococcus;Streptococcus_parauberis;	1
AdsA	Bacteria;Firmicutes;Clostridia;Eubacteriales;Lachnospiraceae;Coprococcus;Coprococcus_catus;	1
AdsA	Bacteria;Firmicutes;Erysipelotrichia;Erysipelotrichales;Turicibacteraceae;Turicibacter;Turicibacter_sanguinis;	1
AdsA	Bacteria;Firmicutes;Negativicutes;Veillonellales;Veillonellaceae;Megasphaera;Megasphaera_elsdenii;	1
AdsA	Bacteria;Proteobacteria;Gammaproteobacteria;Aeromonadales;Aeromonadaceae;Aeromonas;Aeromonas_veronii;	1
AdsA	Bacteria;Proteobacteria;Gammaproteobacteria;Pasteurellales;Pasteurellaceae;Glaesserella;Glaesserella_parasuis;	1
AEC	Bacteria;Proteobacteria;Gammaproteobacteria;Enterobacterales;Enterobacteriaceae;Escherichia;Escherichia_coli;	6
AEC	Bacteria;Proteobacteria;Gammaproteobacteria;Pseudomonadales;Moraxellaceae;Acinetobacter;Acinetobacter_baumannii;	1
AEC	Bacteria;Proteobacteria;Gammaproteobacteria;Pseudomonadales;Pseudomonadaceae;Pseudomonas;Pseudomonas_aeruginosa;	1
Aerobactin	Bacteria;Proteobacteria;Gammaproteobacteria;Pseudomonadales;Moraxellaceae;Acinetobacter;Acinetobacter_johnsonii;	14
Aerobactin	Bacteria;Proteobacteria;Alphaproteobacteria;Hyphomicrobiales;Brucellaceae;Brucella;Brucella_anthropi;	4
Aerobactin	Bacteria;Proteobacteria;Gammaproteobacteria;Pseudomonadales;Moraxellaceae;Moraxella;Moraxella_osloensis;	3
Aerobactin	Bacteria;Proteobacteria;Gammaproteobacteria;Enterobacterales;Enterobacteriaceae;Klebsiella;Klebsiella_pneumoniae;	2
Aerobactin	Bacteria;Proteobacteria;Gammaproteobacteria;Pseudomonadales;Pseudomonadaceae;Pseudomonas;Pseudomonas_putida;	2
Aerobactin	Bacteria;Bacteroidetes;Flavobacteriia;Flavobacteriales;Flavobacteriaceae;unknown;Flavobacteriaceae_bacterium;	1
Aerobactin	Bacteria;Proteobacteria;Gammaproteobacteria;Enterobacterales;Enterobacteriaceae;Salmonella;Salmonella_enterica;	1
Aerobactin	Bacteria;Proteobacteria;Gammaproteobacteria;Pseudomonadales;Moraxellaceae;Acinetobacter;Acinetobacter_baumannii;	1
Aerobactin	Bacteria;Proteobacteria;Gammaproteobacteria;Pseudomonadales;Pseudomonadaceae;Pseudomonas;Pseudomonas_aeruginosa;	1
Aerobactin siderophore	Bacteria;Proteobacteria;Gammaproteobacteria;Pseudomonadales;Moraxellaceae;Acinetobacter;Acinetobacter_johnsonii;	8
Aerobactin siderophore	Bacteria;Proteobacteria;Gammaproteobacteria;Enterobacterales;Enterobacteriaceae;Escherichia;Escherichia_coli;	6
Aerobactin siderophore	Bacteria;Proteobacteria;Gammaproteobacteria;Xanthomonadales;Xanthomonadaceae;Stenotrophomonas;Stenotrophomonas_maltophilia;	2
Aerobactin siderophore	Bacteria;Proteobacteria;Alphaproteobacteria;Hyphomicrobiales;Brucellaceae;Brucella;Brucella_anthropi;	1
Aerobactin siderophore	Bacteria;Proteobacteria;Gammaproteobacteria;Pseudomonadales;Moraxellaceae;Acinetobacter;Acinetobacter_wuhouensis;	1
Aerobactin siderophore	Bacteria;Proteobacteria;Gammaproteobacteria;Pseudomonadales;Pseudomonadaceae;Pseudomonas;Pseudomonas_aeruginosa;	1
Aerobactin transport	Bacteria;Proteobacteria;Gammaproteobacteria;Pseudomonadales;Moraxellaceae;Acinetobacter;Acinetobacter_johnsonii;	7
Aerobactin transport	Bacteria;Proteobacteria;Gammaproteobacteria;Pseudomonadales;Moraxellaceae;Moraxella;Moraxella_osloensis;	1
Afimbrial adhesin, AFA-VII	Bacteria;Bacteroidetes;Bacteroidia;Bacteroidales;Prevotellaceae;Prevotella;Prevotella_copri;	4
Afimbrial adhesin, AFA-VII	Bacteria;Bacteroidetes;Cytophagia;Cytophagales;Cytophagaceae;Leadbetterella;Leadbetterella_byssophila;	1
Afimbrial adhesin, AFA-VII	Bacteria;Bacteroidetes;Flavobacteriia;Flavobacteriales;Weeksellaceae;Chryseobacterium;Chryseobacterium_sp._SNU_WT5;	1
Afimbrial adhesin, AFA-VII	Bacteria;Bacteroidetes;Sphingobacteriia;Sphingobacteriales;Sphingobacteriaceae;Sphingobacterium;Sphingobacterium_alimentarium;	1
Afimbrial adhesin, AFA-VII	Bacteria;Firmicutes;Clostridia;Eubacteriales;Clostridiaceae;Clostridium;Clostridium_sp._CT4;	1
Afimbrial adhesin, AFA-VII	Bacteria;Proteobacteria;Gammaproteobacteria;Enterobacterales;Enterobacteriaceae;Escherichia;Escherichia_coli;	1
Afimbrial adhesin, AFA-VII	Bacteria;Proteobacteria;Gammaproteobacteria;Pseudomonadales;Pseudomonadaceae;Pseudomonas;Pseudomonas_oleovorans;	1
Agf	Bacteria;Bacteroidetes;Flavobacteriia;Flavobacteriales;Weeksellaceae;Kaistella;Chryseobacterium_haifense;	1
Agf/Csg	Bacteria;Proteobacteria;Gammaproteobacteria;Pseudomonadales;Moraxellaceae;Acinetobacter;Acinetobacter_johnsonii;	3
Agf/Csg	Bacteria;Actinobacteria;Actinomycetia;Propionibacteriales;Nocardioidaceae;Pimelobacter;Pimelobacter_simplex;	1
Agf/Csg	Bacteria;Bacteroidetes;Flavobacteriia;Flavobacteriales;Weeksellaceae;Empedobacter;Empedobacter_brevis;	1
Agf/Csg	Bacteria;Firmicutes;Bacilli;Bacillales;Paenibacillaceae;Brevibacillus;Brevibacillus_laterosporus;	1
Agf/Csg	Bacteria;Proteobacteria;Gammaproteobacteria;Enterobacterales;Enterobacteriaceae;Escherichia;Escherichia_coli;	1
Agf/Csg	Bacteria;Proteobacteria;Gammaproteobacteria;Pseudomonadales;Pseudomonadaceae;Pseudomonas;Pseudomonas_aeruginosa;	1
Agf/Csg	Bacteria;Proteobacteria;Gammaproteobacteria;Pseudomonadales;Pseudomonadaceae;Pseudomonas;Pseudomonas_sp.;	1
Agglutinin receptor	Bacteria;Firmicutes;Bacilli;Lactobacillales;Streptococcaceae;Streptococcus;Streptococcus_suis;	17
AggR	Bacteria;Proteobacteria;Gammaproteobacteria;Pseudomonadales;Moraxellaceae;Acinetobacter;Acinetobacter_johnsonii;	4
AggR	Bacteria;Bacteroidetes;Bacteroidia;Bacteroidales;Prevotellaceae;Prevotella;Prevotella_copri;	1
AggR	Bacteria;Firmicutes;Clostridia;Eubacteriales;Oscillospiraceae;Ruminococcus;Ruminococcus_flavefaciens;	1
AggR	Bacteria;Proteobacteria;Alphaproteobacteria;Hyphomicrobiales;Brucellaceae;Brucella;Brucella_anthropi;	1
AggR	Bacteria;Proteobacteria;Gammaproteobacteria;Aeromonadales;Aeromonadaceae;Aeromonas;Aeromonas_caviae;	1
AggR	Bacteria;Proteobacteria;Gammaproteobacteria;Enterobacterales;Enterobacteriaceae;Escherichia;Escherichia_coli;	1
AggR	Bacteria;Proteobacteria;Gammaproteobacteria;Pseudomonadales;Moraxellaceae;Acinetobacter;Acinetobacter_haemolyticus;	1
AggR	Bacteria;Proteobacteria;Gammaproteobacteria;Pseudomonadales;Pseudomonadaceae;Pseudomonas;Pseudomonas_aeruginosa;	1
AgI/II proteins	Bacteria;Firmicutes;Bacilli;Lactobacillales;Streptococcaceae;Streptococcus;Streptococcus_agalactiae;	1
AgI/II proteins	Bacteria;Firmicutes;Bacilli;Lactobacillales;Streptococcaceae;Streptococcus;Streptococcus_equinus;	1
AgI/II proteins	Bacteria;Firmicutes;Bacilli;Lactobacillales;Streptococcaceae;Streptococcus;Streptococcus_suis;	1
AgrA/AgrC	Bacteria;Firmicutes;Bacilli;Lactobacillales;Lactobacillaceae;Lactobacillus;Lactobacillus_crispatus;	6
AgrA/AgrC	Bacteria;Firmicutes;Bacilli;Lactobacillales;Streptococcaceae;Streptococcus;Streptococcus_parauberis;	5
AgrA/AgrC	Bacteria;Firmicutes;Bacilli;Lactobacillales;Lactobacillaceae;Lactobacillus;Lactobacillus_johnsonii;	4
AgrA/AgrC	Bacteria;Firmicutes;Bacilli;Lactobacillales;Streptococcaceae;Streptococcus;Streptococcus_suis;	4
AgrA/AgrC	Bacteria;Firmicutes;Negativicutes;Acidaminococcales;Acidaminococcaceae;Phascolarctobacterium;Phascolarctobacterium_succinatutens;	2
AgrA/AgrC	Bacteria;Firmicutes;Bacilli;Bacillales;Staphylococcaceae;Staphylococcus;Staphylococcus_aureus;	1
AgrA/AgrC	Bacteria;Firmicutes;Bacilli;Lactobacillales;Lactobacillaceae;Lactobacillus;Lactobacillus_amylovorus;	1
AgrA/AgrC	Bacteria;Firmicutes;Bacilli;Lactobacillales;Lactobacillaceae;Lactobacillus;Lactobacillus_delbrueckii;	1
AgrA/AgrC	Bacteria;Proteobacteria;Gammaproteobacteria;Enterobacterales;Enterobacteriaceae;Escherichia;Escherichia_coli;	1
AhpC	Bacteria;Bacteroidetes;Bacteroidia;Bacteroidales;Porphyromonadaceae;Porphyromonas;Porphyromonas_gingivalis;	3
AhpC	Bacteria;Proteobacteria;Gammaproteobacteria;Pasteurellales;Pasteurellaceae;Glaesserella;Glaesserella_parasuis;	2
AhpC	Bacteria;Proteobacteria;Gammaproteobacteria;Xanthomonadales;Xanthomonadaceae;Stenotrophomonas;Stenotrophomonas_maltophilia;	2
AhpC	Bacteria;Actinobacteria;Actinomycetia;Corynebacteriales;Corynebacteriaceae;Corynebacterium;Corynebacterium_xerosis;	1
AhpC	Bacteria;Bacteroidetes;Flavobacteriia;Flavobacteriales;Flavobacteriaceae;Flavobacterium;Flavobacterium_columnare;	1
AhpC	Bacteria;Firmicutes;Bacilli;Bacillales;Staphylococcaceae;Macrococcus;Macrococcus_canis;	1
AhpC	Bacteria;Firmicutes;Bacilli;Bacillales;Staphylococcaceae;Staphylococcus;Staphylococcus_aureus;	1
AhpC	Bacteria;Firmicutes;Clostridia;Eubacteriales;Peptostreptococcaceae;Clostridioides;Clostridioides_difficile;	1
AhpC	Bacteria;Firmicutes;Erysipelotrichia;Erysipelotrichales;Turicibacteraceae;Turicibacter;Turicibacter_sanguinis;	1
AhpC	Bacteria;Proteobacteria;Gammaproteobacteria;Enterobacterales;Enterobacteriaceae;Escherichia;Escherichia_coli;	1
AhpC	Bacteria;Proteobacteria;Gammaproteobacteria;Pasteurellales;Pasteurellaceae;Pasteurella;Pasteurella_multocida;	1
AhpC	Bacteria;Proteobacteria;Gammaproteobacteria;Pseudomonadales;Moraxellaceae;Moraxella;Moraxella_bovoculi;	1
AhpC	Bacteria;Proteobacteria;Gammaproteobacteria;Pseudomonadales;Moraxellaceae;Moraxella;Moraxella_osloensis;	1
AhpC	Eukaryota;unknown;Bigyra;Opalinata;Blastocystidae;Blastocystis;Blastocystis_hominis;	1
AI-2	Bacteria;Bacteroidetes;Bacteroidia;Bacteroidales;Porphyromonadaceae;Porphyromonas;Porphyromonas_gingivalis;	1
AI-2	Bacteria;Spirochaetes;Spirochaetia;Spirochaetales;Spirochaetaceae;Treponema;Treponema_sp.;	1
AIDA-I	Bacteria;Proteobacteria;Gammaproteobacteria;Enterobacterales;Enterobacteriaceae;Escherichia;Escherichia_coli;	1
AIDA-I type	Bacteria;Proteobacteria;Gammaproteobacteria;Enterobacterales;Enterobacteriaceae;Escherichia;Escherichia_coli;	9
Ail	Bacteria;Proteobacteria;Gammaproteobacteria;Enterobacterales;Enterobacteriaceae;Escherichia;Escherichia_coli;	1
alcaligin	Bacteria;Proteobacteria;Gammaproteobacteria;Pseudomonadales;Moraxellaceae;Acinetobacter;Acinetobacter_johnsonii;	23
alcaligin	Bacteria;Proteobacteria;Gammaproteobacteria;Xanthomonadales;Xanthomonadaceae;Stenotrophomonas;Stenotrophomonas_maltophilia;	22
alcaligin	Bacteria;Proteobacteria;Gammaproteobacteria;Pseudomonadales;Moraxellaceae;Moraxella;Moraxella_osloensis;	11
alcaligin	Bacteria;Proteobacteria;Gammaproteobacteria;Enterobacterales;Enterobacteriaceae;Escherichia;Escherichia_coli;	10
alcaligin	Bacteria;Proteobacteria;Alphaproteobacteria;Sphingomonadales;Sphingomonadaceae;Sphingobium;Sphingobium_yanoikuyae;	9
alcaligin	Bacteria;Actinobacteria;Actinomycetia;Corynebacteriales;Corynebacteriaceae;Corynebacterium;Corynebacterium_xerosis;	6
alcaligin	Bacteria;Proteobacteria;Gammaproteobacteria;Pasteurellales;Pasteurellaceae;Glaesserella;Glaesserella_parasuis;	6
alcaligin	Bacteria;Proteobacteria;Gammaproteobacteria;Aeromonadales;Aeromonadaceae;Aeromonas;Aeromonas_caviae;	4
alcaligin	Bacteria;Proteobacteria;Gammaproteobacteria;Pasteurellales;Pasteurellaceae;Pasteurella;Pasteurella_multocida;	4
alcaligin	Bacteria;Proteobacteria;Betaproteobacteria;Burkholderiales;Alcaligenaceae;Alcaligenes;Alcaligenes_faecalis;	3
alcaligin	Bacteria;Proteobacteria;Gammaproteobacteria;Enterobacterales;Enterobacteriaceae;Klebsiella;Klebsiella_pneumoniae;	3
alcaligin	Bacteria;Proteobacteria;Gammaproteobacteria;Pseudomonadales;Moraxellaceae;Acinetobacter;Acinetobacter_baumannii;	3
alcaligin	Bacteria;Proteobacteria;Gammaproteobacteria;Pseudomonadales;Pseudomonadaceae;Pseudomonas;Pseudomonas_aeruginosa;	3
alcaligin	Bacteria;Actinobacteria;Actinomycetia;Propionibacteriales;Nocardioidaceae;Pimelobacter;Pimelobacter_simplex;	2
alcaligin	Bacteria;Bacteroidetes;Flavobacteriia;Flavobacteriales;Flavobacteriaceae;Myroides;Myroides_odoratus;	2
alcaligin	Bacteria;Deinococcus-Thermus;Deinococci;Thermales;Thermaceae;Thermus;Thermus_thermophilus;	2
alcaligin	Bacteria;Proteobacteria;Alphaproteobacteria;Rhodobacterales;Rhodobacteraceae;Paracoccus;Paracoccus_sanguinis;	2
alcaligin	Bacteria;Proteobacteria;Betaproteobacteria;Burkholderiales;Alcaligenaceae;Bordetella;Bordetella_bronchiseptica;	2
alcaligin	Bacteria;Proteobacteria;Gammaproteobacteria;Alteromonadales;Shewanellaceae;Shewanella;Shewanella_baltica;	2
alcaligin	Bacteria;Proteobacteria;Gammaproteobacteria;Pseudomonadales;Pseudomonadaceae;Pseudomonas;Pseudomonas_putida;	2
[truncated: 10,645 more rows]

## Sheet: S10
Table S10 Summary of 291 Mesomycoplasma hyopneumoniae genomes.
[truncated: 292 more rows]

[truncated: 3 more sheets: S11, S12, S13]
